# Supplementary material for: Investigation of the activity of transposable elements and genes involved in their silencing in the newt Cynops orientalis, a species with a giant genome
Source: Sci Rep. 2021 Jul 20;11:14743. doi: 10.1038/s41598-021-94193-6 (PMC8292531; doi:10.1038/s41598-021-94193-6)
Supplement: Supplementary file 1 — Supplementary Table S1. [file 41598_2021_94193_MOESM1_ESM.xlsx]

## Sheet: Foglio1
Table S1. Statistical analyses. Significance is reported as the p-value of an unpaired t-test for the comparison of the activity of TEs between Cynops orientalis male and female gonads and between Cynops orientalis and Protopterus annectens. Significance is reported as the Bonferroni-corrected p-value of a Baggerly’s test for the comparison of the gene expression levels between Cynops orientalis …
	Cynops orientalis												Protopterus annectens
relative contribution to transcriptional activity	FG1	FG2	FG3	MG1	MG2	MG3	FG - mean	MG - mean	FG - SD	MG - SD	t-test p-value female vs male Cynops		FG2	FG3	FG4	MG1	MG6	FG - mean	MG - mean	FG - SD	MG - SD	t-test p-value TE female Cynops vs TE female Protopterus	t-test p-value TE male Cynops vs TE male Protopterus	t-test pvalue TE total Cynops vs TE total Protopterus
DNA	0.036662	0.0414322	0.0292802	0.0927721	0.0730151	0.103265	0.0357915	0.0896842	0.0061226	0.0153597	0.0051		0.00891295	0.00948664	0.00989463	0.0236733	0.026896	0.00943141	0.0252846	0.000493165	0.00227882	0.0017	0.0114
LINE	0.0182768	0.0288386	0.0327106	0.194787	0.110575	0.201817	0.0266086	0.16906	0.0074708	0.0507709	0.0086		0.0408573	0.0512128	0.0501145	0.0512545	0.0590601	0.0473949	0.0551573	0.00568829	0.00551941	0.0182	0,058 (NS)
SINE	0.271342	0.239308	0.327884	0.0503816	0.0204366	0.0401036	0.279511	0.0369739	0.0448496	0.0152159	<0,0001		0.00726406	0.00751624	0.00855873	0.0131193	0.0170892	0.00777968	0.0151043	0.000686363	0.00280712	0.0005	0,1511 (NS)
LTR	0.0181709	0.025241	0.0209016	0.105531	0.0707869	0.121689	0.0214378	0.0993356	0.00356539	0.0260105	0.0068		0.114635	0.125541	0.101701	0.0479217	0.0631718	0.113959	0.0555468	0.0119345	0.0107834	0.0002	0,1186 (NS)
Retro	0.00997764	0.0125915	0.0119784	0.0727704	0.036812	0.0662136	0.0115158	0.0585987	0.00136696	0.0191505	0.0133		0.00680259	0.00783591	0.00855453	0.0149869	0.0103749	0.00773101	0.0126809	0.000880666	0.00326117	0.0168	0.0499
unclear	0.00550421	0.00881815	0.00539209	0.0345088	0.017664	0.0408064	0.00657148	0.0309931	0.00194648	0.0119651	0.0254		0.00251431	0.00236931	0.00246596	0.00415863	0.00394036	0.00244986	0.0040495	7.38312e-05	0.000154337	0.0247	0,0568 (NS)
Total	0.359933	0.356229	0.428147	0.55075	0.32929	0.573895	0.381437	0.484645	0.0404946	0.135038	0.27		0.180986	0.203962	0.181289	0.155114	0.180532	0.188746	0.167823	0.0131785	0.0179733	0.0014	0.0519	0.000530062
	Cynops orientalis
	F1G	F2G	F3G	M1G	M2G	M3G	Baggerley's test Bonferroni corrected p-value
AGO1	0.0813559	0.504711	0	2.24234	0.656218	1.4805	NS
AGO2	8.89788	7.56818	7.86596	11.8507	7.6828	7.19952	NS
AGO3	1.14841	1.06335	1.87615	4.11956	6.85747	3.0568	NS
AGO4	72.6301	71.833	70.9442	12.0431	4.90052	5.7514	0
	Cynops orientalis
	F1G	F2G	F3G	M1G	M2G	M3G	Baggerley's test FDR corrected p-value
PIWIL1	177.953	130.193	159.281	684.002	665.826	301.234	NS
PIWIL2	9.72204	14.2564	9.78468	11.0479	13.3297	10.5256	NS
PIWIL4	0.840954	1.04893	2.398	2.40369	3.86891	3.28741	NS
	Cynops orientalis
	F1G	F2G	F3G	M1G	M2G	M3G	Baggerley's test FDR corrected p-value
DICER	25.1636	36.6754	37.6125	16.3036	20.1816	10.3955	0.000448
DROSHA	58.5227	55.4662	52.8559	26.6442	18.9894	22.5584	0
DGCR8	17.472	40.1878	32.1908	23.8023	26.6733	14.7101	NS
PLD6	16.4442	10.599	4.88996	35.912	103.7	23.7681	NS
SETDB1	56.8299	58.3521	43.7443	25.3922	19.787	18.5552	8.07e-14
MAEL	94.5991	63.0299	117.254	148.931	248.048	129.025	NS
	Cynops orientalis
	FG1	FG2	FG3	MG1	MG2	MG3	Baggerley's test FDR corrected p-value
KAP1	1451.2	1314.77	1422.46	428.312	439.185	352.998	8.71e-148
HP1a	1102.15	1133.58	1444.28	1068.19	954.186	1100.61	NS
HP1b	434.268	628.767	736.479	90.3179	73.7883	86.6248	0.000115
HP1g	16291	15798.6	22162.6	6814.46	7002.89	5928.75	0.02
DNMT1	3478.21	4032.53	4450.03	492.742	395.194	364.01	6.38e-32
DNMT3A	114.8	122.775	67.438	27.4245	25.4975	21.9748	5.54e-57
CHD4	808.988	839.823	508.36	200.569	181.676	164.661	0.01
HDAC1	1654.44	1813.29	843.325	414.595	576.393	511.19	NS
HDAC2	2204.12	1914.01	2024.4	1765.57	1344.9	1611.2	9.84e-166
MBD2	1218.18	1166.66	1082.75	137.913	117.817	179.843	0
MBD3	558.937	392.428	352.477	306.104	185.893	217.58	NS
MTA1	116.766	133.244	139.4	549.238	311.825	306.022	NS
MTA2	1144.93	920.409	863.641	214.584	128.616	140.127	5.86e-15
MTA3	1026.08	842.151	880.78	461.37	277.199	448.626
GATAD2a	1267.44	1177.94	1124.31	392.991	266.255	294.68	0
GATAD2b	122.285	88.2796	67.2504	76.452	48.6519	40.3023	NS
RBBP4	2683.08	2495.52	2828.82	807.111	749.332	682.176	0
RBBP7	4580.22	3660.64	3888.49	6341.24	4513.99	3054.35	NS
