# Supplementary material for: Investigation of the activity of transposable elements and genes involved in their silencing in the newt Cynops orientalis, a species with a giant genome
Source: Sci Rep. 2021 Jul 20;11:14743. doi: 10.1038/s41598-021-94193-6 (PMC8292531; doi:10.1038/s41598-021-94193-6)
Supplement: Supplementary file 2 — Supplementary Table S2. [file 41598_2021_94193_MOESM2_ESM.xlsx]

## Sheet: Cynops
	Table S2.	Details of gene sequences identified in Cynops orientalis, Latimeria menadoensis, and Protopterus annectens.
	Gene	Length	5'UTR	CDS	3'UTR	aa	notes	accession numbers
Ago/Piwi	AGO1	2292	0	2292	0	764	5' and 3' incomplete	MW711028
	AGO2	6651	491	2601	3559	866		MW711029
	AGO3	5793	471	2583	2739	860		MW711030
	AGO4	6472	493	2706	3273	901		MW711031
	PIWIL1	3166	29	2610	527	869		MW711032
	PIWIL2	5648	441	2907	2300	968		MW711033
	PIWIL4	3188	112	2670	406	889		MW711034
piRNA biogenesis	DICER	8326	404	5727	2195	1908		MW711035
	DROSHA	4766	138	3717	911	1238		MW711036
	DGCR8	7837	586	4221	3030	1406		MW711037
	PLD6	1262	69	657	536	218		MW711038
	SETB1	6622	696	3849	2077	1282		MW711039
	MAEL	3637	212	1215	2210	404		MW711040
NuRD Complex	Trim28	3779	215	2430	1134	809		MW711041
	HP1a	3495	224	564	2707	188		MW711042
	HP1b	1621	21	567	1033	188		MW711043
	HP1g	1202	267	524	411	174		MW711044
	CHD3	9489	321	6159	3009	2052		MW711045
	CHD4	6146	168	4786	1192	1909		MW711046
	CHD5	3025	158	2308	559	767		MW711047
	HDAC1	1576	36	1440	100	479		MW711048
	HDAC2	1747	20	1467	260	488		MW711049
	MBD2	2228	60	897	1271	298		MW711050
	MBD3	2852	182	876	1794	291		MW711051
	MTA1	3643	32	2085	1526	694		MW711052
	MTA2	2986	215	2046	725	681		MW711053
	MTA3	1712	125	1545	42	514		MW711054
	p66alpha	2776	30	1833	1913	610		MW711055
	p66beta	14658	359	1761	12538	586		MW711056
	RBBP4	2862	393	1278	1191	425		MW711057
	RBBP7	1258	82	1173	3	390		MW711058
	DNMT1	5196	195	4521	480	1506		MW711059
	DNMT3A	7811	490	2826	4495	940		MW711060

## Sheet: Latimeria
	Gene	Length	5'UTR	CDS	3'UTR	aa	notes	accession numbers
NuRD Complex	Trim28	2787	129	2651	7	883		MW711061
	HP1a	871	144	567	160	188		MW711062
	HP1b	1505	342	642	521	213		MW711063
	HP1g	2469	28	546	1895	181		MW711064
	CHD3	5996	71	5925	-	1975	3' incomplete	MW711065
	CHD4	6552	481	5733	338	1910		MW711066
	CHD5	4825	162	4644	19	1547		MW711067
	HDAC1	1586	65	1443	78	480		MW711068
	HDAC2						absent
	MBD2	2710	1046	819	845	272		MW711069
	MBD3	1955	408	834	713	277		MW711070
	MTA1	2369	175	2094	100	697		MW711071
	MTA2	2317	173	1992	152	663		MW711072
	MTA3	2143	559	1551	33	516		MW711073
	p66alpha	2291	356	1803	132	600		MW711074
	p66beta	3994	661	1776	1507	591		MW711075
	RBBP4	1448	149	1299	-	433	3' incomplete	MW711076
	RBBP7	3246	1637	1290	319	429		MW711077
	DNMT1	5156	72	4536	548	1511		MW711078
	DNMT3A	2467	216	2202	49	733		MW711079

## Sheet: Protopterus
	Gene	Length	5'UTR	CDS	3'UTR	aa	notes	accession numbers
NuRD Complex	Trim28	4681	330	2616	1735	871		MW711080
	HP1a						absent
	HP1b	1854	256	639	959	212		MW711081
	HP1g	1113	120	552	441	183		MW711082
	CHD3						absent
	CHD4	6432	170	5718	544	1905		MW711083
	CHD5	10109	1726	5760	2623	1919		MW711084
	HDAC1	4232	90	1494	2648	497		MW711085
	HDAC2						absent
	MBD2	1033	17	786	230	261		MW711086
	MBD3	4392	344	843	3205	280		MW711087
	MTA1	3173	743	1815	615	604		MW711088
	MTA2	2808	394	2046	368	681		MW711089
	MTA3						absent
	p66alpha	3339	364	1926	1049	641		MW711090
	p66beta	3148	1	1779	1368	592		MW711091
	RBBP4	2058	120	1275	663	424		MW711092
	RBBP7	1818	42	1269	507	422		MW711093
	DNMT1	5869	203	4605	1061	1534		MW711094
	DNMT3A	5480	123	3049	2308	1014		MW711095
