# Supplementary material for: Investigation of the activity of transposable elements and genes involved in their silencing in the newt Cynops orientalis, a species with a giant genome
Source: Sci Rep. 2021 Jul 20;11:14743. doi: 10.1038/s41598-021-94193-6 (PMC8292531; doi:10.1038/s41598-021-94193-6)
Supplement: Supplementary file 3 — Supplementary Table S3. [file 41598_2021_94193_MOESM3_ESM.xlsx]

## Sheet: TE counts
Name	type	F1G	F2G	F3G	M1G	M2G	M3G	F1F	F2F	F3F
R=100	DNA	0.0252024	0.192957	0.068426	0.113996	0.342794	0.368867	0.323391	2.08802	1.51931
R=1016	DNA	0	0.0643191	0.0228087	1.27675	0.0201643	0.213555	0.172475	0.104401	0.0832496
R=102	DNA	0	0	0	0	0	0	0	0	0
R=1041	DNA	0	0	0	0	0	0.0194141	0	0	0
R=105	DNA	0	0	0	0	0	0.0194141	0	0	0
R=1057	DNA	0	0	0	0	0	0	0	0	0
R=1060	DNA	0	0	0	0	0	0	0	0.0417603	0
R=1067	DNA	0	0	0	0.0227992	0	0	0	0	0
R=1071	DNA	0	0	0	0	0	0.0194141	0	0	0
R=1074	DNA	0	0	0	0	0	0	0	0	0
R=1076	DNA	0	0	0	0	0	0	0	0	0
R=1079	DNA	0.0504048	0.192957	0.0912347	0.159594	0.181479	0.194141	0.150916	0.167041	0.0624372
R=1087	DNA	0.0252024	0	0	0.136795	0.0201643	0.0582422	0.0431188	0	0
R=1093	DNA	0.0252024	0	0	0.0227992	0	0	0	0.125281	0.686809
R=11	DNA	0	0.0214397	0	0.0227992	0.0403287	0.0388281	0.0646783	0.0208802	0
R=1107	DNA	0	0	0	0	0	0.0194141	0	0	0
R=1108	DNA	0	0.0214397	0	0	0.0201643	0.135898	0	0	0
R=1114	DNA	0	0	0	0	0	0	0	0	0
R=1117	DNA	0	0	0	0.0683975	0	0.0194141	0	0	0
R=1120	DNA	0	0	0	0	0	0	0	0	0
R=1123	DNA	0	0.0643191	0.114043	0.889168	0.342794	0.679492	0.0862377	0.0835206	0.124874
R=114	DNA	0	0	0	0	0	0.0582422	0	0	0
R=1144	DNA	0	0.0643191	0.068426	0.0227992	0.100822	0.52418	0.0215594	0	0
R=1152	DNA	0.0252024	0	0	0.136795	0.443616	0.232969	0.0646783	0.187921	0.166499
R=1158	DNA	0	0	0	0	0	0.0388281	0	0	0
R=1162	DNA	0	0	0	0	0	0	0.0215594	0	0
R=1170	DNA	0	0	0	0.0911967	0.060493	0.0194141	0	0	0.145687
R=1192	DNA	0	0.0643191	0.0228087	0.0683975	0	0.0388281	0	0.0208802	0.0416248
R=1196	DNA	0	0	0	0.159594	0.100822	0.252383	0.0646783	0.0626405	0.166499
R=1198	DNA	0.201619	0.257277	0.159661	3.32868	2.23824	2.19379	3.23391	1.83745	0.832496
R=12	DNA	0	0	0	0	0	0.0194141	0	0	0
R=1212	DNA	0	0	0	0	0	0	0	0	0
R=1215	DNA	0	0	0.0456174	0	0.0201643	0.0194141	0	0	0
R=123	DNA	0.0252024	0.107199	0.0228087	0.113996	0	0.0194141	0.75458	1.85833	0.707622
R=1258	DNA	0	0.0214397	0	0	0	0	0	0	0
R=126	DNA	0	0.0428794	0.0228087	0.341988	0.100822	0.232969	0.0862377	0.208802	0.0416248
R=1276	DNA	0	0	0	0	0.0201643	0	0.0215594	0	0
R=1283	DNA	0	0	0	0	0	0	0	0	0
R=1291	DNA	0	0.0214397	0	0	0	0	0	0	0
R=1295	DNA	0	0	0	0	0	0	0	0	0
R=1299	DNA	0	0	0	0	0	0	0	0	0
R=1319	DNA	0	0	0	0	0	0	0	0	0
R=1327	DNA	0.226822	4.43802	4.35646	11.9696	11.2315	12.658	4.91555	5.72116	5.16148
R=1361	DNA	0.176417	0.921908	0.34213	0.341988	1.51233	1.61137	0.797698	1.83745	1.16549
R=1384	DNA	0	0	0	0	0.0403287	0.116484	0.0215594	0	0
R=1405	DNA	0	0	0	0.638377	0	0	0.107797	0	0
R=1423	DNA	0.201619	1.39358	0.547408	5.26661	7.01719	7.12496	2.78117	3.19466	3.20511
R=1431	DNA	0.0504048	0	0	0.182393	0.0403287	0	0.0215594	0	0.0208124
R=1432	DNA	0	0	0	0	0.0201643	0	0	0.0208802	0
R=1438	DNA	0	0	0	0	0	0	0	0.0417603	0
R=1439	DNA	0	0	0	0	0	0	0.0646783	0	0
R=1440	DNA	0	0	0	0	0	0	0	0	0
R=1451	DNA	0.352834	0.514553	0.250895	0.205193	0.262137	0.174727	0.129357	0.208802	0.104062
R=1452	DNA	16.2808	21.6541	13.5255	19.7213	126.188	137.49	35.724	31.4664	25.183
R=1459	DNA	0	0	0	0	0	0	0	0	0
R=1471	DNA	0	0	0	0	0	0.0388281	0	0.0208802	0
R=1492	DNA	0	0	0	0	0.0201643	0	0	0	0
R=1498	DNA	0	0	0	0.0227992	0	0	0.495867	0.313202	0.52031
R=1508	DNA	0	0	0	0.227992	0.120986	0.330039	0.0862377	0.167041	0.457873
R=1514	DNA	0	0	0.0228087	0.319188	0.161315	0.252383	0.107797	0.0835206	0.0416248
R=1517	DNA	0	0	0	0	0.0201643	0.0194141	0	0	0
R=1525	DNA	0	0	0	0	0	0.0388281	0	0.0417603	0.0208124
R=1527	DNA	0	0	0	0.0455983	0	0	0	0	0.0208124
R=1539	DNA	0.0504048	0.0214397	0.068426	0.661176	0.988053	0.776562	0.474307	0.250562	0.374623
R=1547	DNA	0	0	0	0	0	0	0.0431188	0.0208802	0
R=1555	DNA	0	0	0	0.0455983	0	0.0776562	0.0215594	0.0208802	0
R=1561	DNA	0	0	0	0	0	0	0.0215594	0	0
R=1571	DNA	0	0	0	0	0	0	0	0	0
R=1578	DNA	0	0	0	0	0	0	0	0	0
R=16	DNA	0	0	0	0.0455983	0.0201643	0.0776562	0.0646783	0.0626405	0
R=1604	DNA	0	0	0	0	0	0.0194141	0.0215594	0	0
R=1622	DNA	0	0	0	0	0	0	0	0	0.0208124
R=1623	DNA	0	0	0	0.0455983	0.060493	0.213555	0.107797	0	0.0208124
R=1649	DNA	0.0252024	0	0	0	0.0403287	0.0388281	0	0	0
R=165	DNA	0	0	0	0.0227992	0	0	0	0	0
R=1662	DNA	0	0.70751	1.11763	0	0.826738	0.601836	0.0215594	0.208802	0.208124
R=1672	DNA	0	0	0	0	0	0	0	0.0208802	0
R=1675	DNA	0.277227	0.964787	0.387748	6.58896	5.08142	6.75609	2.9752	2.61002	2.5183
R=1683	DNA	0.10081	0.428794	0.821113	2.18872	2.01643	2.36852	1.07797	0.814326	0.95737
R=1707	DNA	0.0504048	0	0	0	0	0	0	0	0
R=1710	DNA	0	0	0.0228087	0	0.0201643	0	0.0215594	0	0
R=1735	DNA	0	0	0	0	0	0	0	0	0
R=1752	DNA	0	0.0643191	0	0.0227992	0.060493	0.155312	0.150916	0.0208802	0
R=1776	DNA	0	0	0	0	0	0	0	0	0
R=1784	DNA	0.0252024	0.0643191	0	0.27359	0.181479	0.135898	2.1775	2.61002	1.43606
R=1797	DNA	0	0	0	0	0	0	0	0	0
R=18	DNA	0	0	0	0.0227992	0.0201643	0.116484	0	0.0208802	0.0208124
R=1810	DNA	0	0	0	0	0	0.0194141	0	0	0
R=1818	DNA	0	0	0	0	0	0	0	0	0
R=1826	DNA	0.126012	1.05055	0.5246	6.79415	4.77895	6.23191	2.8674	2.1089	2.33099
R=1830	DNA	0	0	0	0	0	0	0	0	0
R=1832	DNA	0	0	0	0	0	0.0582422	0	0	0.0208124
R=1846	DNA	0	0	0	0	0	0	0	0	0
R=1853	DNA	0	0	0	0	0	0	0	0	0
R=1856	DNA	0	0	0	0	0	0	0	0	0
R=1869	DNA	0	0	0	0	0	0	0	0	0
R=1873	DNA	0	0	0	0	0	0	0	0	0
R=1874	DNA	0	0	0	0	0	0	0	0	0
R=189	DNA	0	0	0	0	0	0	0	0	0
R=1891	DNA	0	0	0	0	0	0	0	0	0
R=190	DNA	0	0	0	0	0	0	0	0	0
R=1938	DNA	0	0	0	0	0	0.0194141	0	0	0
R=1939	DNA	0	0	0	0	0.060493	0.0194141	0	0.0417603	0
R=1945	DNA	0	0	0.0228087	0.27359	0.120986	0.0388281	0.0646783	0.0626405	0.0832496
R=1947	DNA	0	0	0	0	0	0	0	0	0
R=1980	DNA	0	0	0	0	0	0.407695	0	0	0
R=1981	DNA	0	0	0.0228087	0	0	0	0	0	0
R=20	DNA	0	0	0	0	0	0	0	0	0
R=2004	DNA	0	0	0	0	0	0	0	0	0
R=2015	DNA	0.176417	0.0428794	0.250895	0.0455983	0.120986	0.0582422	0.0431188	0.125281	0.104062
R=2027	DNA	0	0	0	0	0	0.0194141	0	0	0
R=203	DNA	0	0	0	0	0	0	0	0	0
R=2046	DNA	0	0.0428794	0	0	0	0	0	0	0
R=2060	DNA	0	0	0	0	0.0201643	0.0194141	0	0	0
R=2076	DNA	0	0	0	0	0	0	0	0	0
R=208	DNA	0	0	0	0	0	0	0	0	0
R=2087	DNA	0	0	0	0	0	0	0	0	0
R=2101	DNA	1.0585	0.900468	0.0456174	0.569979	0.282301	0.213555	2.13438	1.90009	0.95737
R=2108	DNA	0	0	0	0	0	0.0388281	0.0215594	0.0208802	0.0416248
R=2112	DNA	0	0	0	0.113996	0.060493	0.135898	0	0	0
R=2117	DNA	0	0	0	0.683975	0.120986	0.232969	0.0862377	0.0417603	0.166499
R=2118	DNA	0	0	0	0	0	0	0	0	0
R=2139	DNA	0	0	0	0	0	0	0	0	0
R=2143	DNA	750.982	1080.78	1123.94	7752.81	9694.66	7942.53	9705.77	8362.92	8516.66
R=216	DNA	2.14221	2.48701	3.80905	0.843569	0.725917	1.61137	0.517426	0.396723	0.291374
R=2162	DNA	0	0	0	0	0	0	0	0	0
R=2166	DNA	0	0	0	0	0	0	0	0	0
R=2194	DNA	0	0	0	0	0	0	0	0	0
R=2214	DNA	0	0	0	0.0683975	0.060493	0.194141	0.0431188	0.0208802	0.0624372
R=2220	DNA	0	0	0.0228087	0.250791	0.0201643	0.0194141	0.0646783	0.0208802	0.124874
R=2244	DNA	0	0	0	0	0	0	0	0	0
R=2250	DNA	0	0.0214397	0.0456174	0.0911967	0.161315	0.174727	0.129357	0.167041	0.0208124
R=2275	DNA	0	0.0214397	0.0228087	0.27359	0.100822	0.213555	0.0431188	0.0208802	0.104062
R=2282	DNA	0.0756073	0.128638	0.114043	1.02596	0	0.330039	0.323391	0.584645	0.416248
R=23	DNA	0	0	0	0	0	0	0	0	0
R=231	DNA	0	0	0	0	0	0	0	0	0
R=2312	DNA	0	0	0	0	0	0	0	0	0
R=2319	DNA	0	0	0	0	0	0	0	0	0
R=2360	DNA	0	0	0.0456174	0	0	0	0	0	0
R=2362	DNA	0	0	0	0	0	0.0194141	0	0.0208802	0
R=2366	DNA	0.0252024	0.0428794	0.0456174	0.136795	0.181479	0.194141	0.129357	0.146161	0.166499
R=2371	DNA	0	0	0	0.0683975	0	0	0	0	0
R=2392	DNA	0	0	0	0	0	0	0	0	0.0208124
R=2411	DNA	0	0	0	0	0.100822	0.0194141	0	0	0
R=2420	DNA	0	0.0214397	0	0.0227992	0	0.0388281	0.0431188	0	0
R=243	DNA	0	0	0	0	0.0201643	0	0.0431188	0	0.0208124
R=2441	DNA	0	0	0	0	0	0	0	0	0
R=2462	DNA	0	0.107199	0	0.0683975	0.0806574	0.0776562	0	0.0626405	0.0416248
R=2471	DNA	0	0	0	0	0.0201643	0.0194141	0	0	0
R=2474	DNA	0	0.385915	0.068426	0	0.0201643	0	0	1.10665	0.374623
R=2482	DNA	0.0504048	0	0	0	0	0	0.0215594	0	0
R=2494	DNA	0	0	0	0	0	0	0	0	0
R=2503	DNA	0	0.0857588	0.0228087	0.113996	0.0403287	0.194141	0.0215594	0.0835206	0.0208124
R=2509	DNA	0	0	0	0.0455983	0.120986	0.155312	0.0215594	0.0208802	0.0416248
R=2524	DNA	0.0504048	0.0643191	0.0912347	0	0	0	0	0	0
R=2525	DNA	8.97206	22.1043	10.2867	37.345	30.0247	35.1977	9.93889	20.2538	6.30616
R=2537	DNA	0	0	0	0	0	0	0	0	0
R=2565	DNA	0	0	0	0	0	0.0776562	0	0	0
R=2569	DNA	1.0837	0.128638	0.114043	0	0	0	0	0	0.0416248
R=2613	DNA	0.126012	0.343035	0.273704	1.29955	1.51233	0.834805	0.38807	0.876967	0.665997
R=2616	DNA	0	0	0	0	0.14115	0.0194141	0	0.0417603	0.0208124
R=262	DNA	0	0.0643191	0.0228087	0.364787	0.241972	0.446523	0.0646783	0.125281	0.291374
R=2624	DNA	0	0	0	0.0227992	0	0	0.0431188	0	0
R=2636	DNA	0	0	0	0	0	0	0	0	0
R=264	DNA	0	0	0	0	0	0	0	0	0
R=265	DNA	0	0	0	0	0	0	0	0	0
R=2666	DNA	0	0	0	0	0	0	0	0	0
R=2670	DNA	0.0504048	0.0428794	0	0.113996	0.0201643	0	0.0215594	0	0.0416248
R=2684	DNA	0	0.0214397	0.0228087	0.250791	0.282301	0.116484	0.0431188	0.0208802	0.0208124
R=27	DNA	0	0	0	0.0455983	0	0	0.0431188	0	0
R=2720	DNA	0	0	0	0	0	0	0	0	0.0208124
R=2731	DNA	0	0	0	0.0227992	0.0403287	0.0388281	0.0215594	0	0
R=2736	DNA	0	0	0	0.0455983	0.0201643	0.155312	0.0431188	0	0
R=2740	DNA	0	0	0	0	0	0	0	0	0.145687
R=2746	DNA	0	0	0	0.0455983	0	0	0	0	0
R=278	DNA	0	0	0	0	0	0	0	0	0
R=2791	DNA	1.0081	2.85148	1.41414	68.6483	26.375	48.7875	2.11282	0.417603	0.52031
R=282	DNA	0	0	0.0228087	0.0227992	0.0806574	0.0776562	0	0.0417603	0.0624372
R=283	DNA	0	0	0	0.0227992	0.0201643	0.0582422	0	0	0.0208124
R=2845	DNA	0.0252024	0	0	0	0	0	0	0	0.0208124
R=2850	DNA	0	0	0	0	0.060493	0	0.0215594	0	0.0416248
R=2856	DNA	0	0	0	0.0227992	0	0.0388281	0	0	0
R=2857	DNA	2.87308	15.1364	5.74779	234.877	123.89	244.074	5.51921	2.8397	2.72642
R=2871	DNA	0	0	0	0.0455983	0	0	0.129357	0.208802	0.561935
R=2901	DNA	0	0.0428794	0.0228087	0	0	0	0	0	0
R=2908	DNA	0	0	0	0.113996	0.0403287	0.0194141	0.0431188	0	0.0208124
R=2913	DNA	0	0.535993	0.0228087	0.0227992	0.0403287	0.0388281	0.107797	0.0626405	0.228936
R=2918	DNA	0	0	0	0	0.0201643	0.0194141	0	0	0.0208124
R=2924	DNA	0.0756073	0.0428794	0.159661	0.775172	0.504109	0.873633	0.0215594	0.125281	0.0832496
R=2931	DNA	0	0	0	0	0	0	0	0.0417603	0
R=2938	DNA	0	0	0	0	0	0	0	0	0
R=2943	DNA	0	0	0	0	0	0	0	0	0
R=2949	DNA	0	0	0.0228087	0	0	0	0	0	0
R=296	DNA	0	0	0.0228087	0	0	0	0	0	0
R=2992	DNA	0	0	0	0	0	0	0	0	0
R=3033	DNA	0.201619	0.171518	0.250895	0	0.0806574	0.0776562	0	0	0
R=304	DNA	0	0	0	0	0	0	0	0	0
R=31	DNA	0	0	0.0228087	0	0.0403287	0.135898	0	0	0.0416248
R=317	DNA	0	0	0	0	0	0	0	0	0
R=32	DNA	0	0.0214397	0	0	0.0201643	0	0	0	0.0208124
R=327	DNA	0	0.0214397	0	0	0.0201643	0	0	0	0
R=331	DNA	0	0	0	0	0	0	0	0	0
R=337	DNA	0.0252024	0.0428794	0.0912347	0.0455983	0.120986	0.0776562	0.0646783	0	0.0208124
R=352	DNA	0	0	0	0	0	0.0388281	0.0215594	0	0
R=356	DNA	0	0	0	0	0	0	0	0	0
R=374	DNA	0	0	0	0	0	0	0	0	0.0208124
R=375	DNA	0.0504048	0	0	0	0	0	0	0	0
R=38	DNA	0	0	0	0	0	0	0	0	0
R=383	DNA	0	0	0	0	0	0	0.0215594	0	0
R=384	DNA	0	0	0	0.0683975	0.060493	0.0194141	0.344951	0.0417603	0.0208124
R=395	DNA	0	0	0.0912347	0	0.0201643	0.0388281	0.0431188	0	0
R=401	DNA	0.151215	0.0643191	0.159661	0.182393	0.181479	0.0776562	0.0431188	0.0626405	0.0416248
R=402	DNA	0	0	0	0	0.0201643	0.116484	0	0	0
R=404	DNA	0	0	0	0	0	0	0	0	0
R=41	DNA	0	0	0	0	0	0	0	0	0
R=429	DNA	0	0	0	0	0.060493	0.0194141	0.0431188	0.0417603	0
R=431	DNA	0	0	0	0	0	0.0194141	0	0	0
R=444	DNA	0	0	0	0	0	0	0	0.0208802	0
R=449	DNA	0	0	0	0	0	0.0388281	0	0	0
R=462	DNA	0	0	0	0	0	0	0	0	0
R=470	DNA	0	0.0428794	0	0.889168	0.342794	0.815391	0.431188	0.542884	0.332998
R=474	DNA	0.176417	0.257277	0.205278	6.47496	1.35101	1.74727	1.31512	0.522004	0.853308
R=479	DNA	0	0	0	0	0.0403287	0	0.237154	0.125281	0
R=49	DNA	0.0504048	0.257277	0.410556	1.07156	1.51233	1.47547	0.970174	0.689045	1.29037
R=5	DNA	0.604858	0.300156	0.5246	0.136795	0.32263	0.485352	0.129357	0.0626405	0
R=503	DNA	0	0	0.068426	1.02596	0.201643	1.72785	0.452748	0.125281	0.208124
R=521	DNA	0	0	0	0.478783	0.14115	0.155312	0.150916	0.125281	0.0208124
R=526	DNA	0	0	0	0	0	0	0	0	0
R=532	DNA	0	0.0214397	0.0456174	0	0	0	0	0	0
R=533	DNA	0	0.0643191	0	0.0227992	0.0201643	0.0582422	0	0	0
R=537	DNA	0.151215	0.257277	0.114043	10.8752	2.66169	3.90223	0.431188	0.0208802	0
R=544	DNA	0	0	0	0	0	0	0	0	0
R=552	DNA	0	0	0	0	0	0.0388281	0	0	0
R=557	DNA	0.126012	0.0857588	0	0.296389	0.403287	0.271797	0.301832	0.167041	0.145687
R=583	DNA	0	0	0	0	0	0	0	0	0
R=594	DNA	0	0	0	0	0.0201643	0.0388281	0.0215594	0.0208802	0.0416248
R=600	DNA	0.0252024	0.0857588	0.0456174	0	0.0201643	0	0	0	0
R=603	DNA	0	0	0	0	0	0.0194141	0.0646783	0.0626405	0
R=618	DNA	0	0	0	0	0	0	0	0	0
R=62	DNA	0	0	0	0	0	0	0	0	0
R=621	DNA	0.378036	2.52989	2.14402	7.40973	9.96119	6.83375	3.5573	3.34083	3.41323
R=637	DNA	0	0	0	0.0227992	0	0	0	0	0
R=650	DNA	0	0	0	0	0	0	0	0	0
R=657	DNA	0	0	0	0	0	0	0	0	0
R=66	DNA	0	0.0214397	0	0	0.060493	0.155312	0.107797	0	0.0208124
R=660	DNA	0	0	0	0	0	0	0	0	0
R=662	DNA	0	0	0	0.0683975	0.060493	0.0970703	0.0431188	0.0626405	0.0208124
R=663	DNA	0	0.0214397	0	0.0455983	0	0	0	0	0
R=667	DNA	0	0	0	0	0	0	0	0	0
R=67	DNA	0	0	0	0	0	0	0	0	0
R=671	DNA	0.226822	0.192957	0.228087	0.113996	0.120986	0.0970703	0	0	0
R=675	DNA	0	0	0	0	0	0	0	0	0
R=679	DNA	0	0	0	0	0.0201643	0	0.0215594	0.0208802	0
R=680	DNA	0	0	0	0	0	0	0	0	0
R=690	DNA	0	0	0	0.0455983	0.0806574	0.0194141	0	0.0417603	0
R=697	DNA	14.7938	16.1227	23.2192	0.136795	0.201643	0.0388281	0.0215594	0	0.0208124
R=711	DNA	0	0	0	0	0	0	0	0	0
R=712	DNA	0	0	0.0456174	1.70994	0.564602	0.698906	0.38807	0.0626405	0.395436
R=718	DNA	0	0	0	0	0	0.0194141	0	0	0
R=73	DNA	0.0252024	0.0428794	0.068426	0.843569	0.282301	0.504766	0.36651	0.146161	0.270561
R=730	DNA	0	0	0	0.0227992	0.0403287	0.0194141	0.0431188	0.0417603	0.0416248
R=737	DNA	0	0.150078	0.0228087	0.0455983	0	0.0970703	0.36651	0.271442	0.416248
R=745	DNA	0	0	0	0	0	0	0	0	0
R=769	DNA	0.478846	3.60187	0.547408	0.866368	1.37118	1.00953	1.53072	7.60038	2.55993
R=789	DNA	0	0	0	0	0	0	0	0	0
R=79	DNA	0	0.0214397	0.068426	0.0683975	0.0403287	0	0.0646783	0.0417603	0
R=793	DNA	0.63006	3.47323	3.6722	14.6599	16.2323	14.114	6.20911	4.531	4.16248
R=80	DNA	0	0	0.0228087	0	0	0	0	0	0
R=818	DNA	0	0.0428794	0.0456174	0.0227992	0.0403287	0.174727	0.0215594	0.292322	0.166499
R=822	DNA	0	0	0	0	0	0.0194141	0	0	0
R=834	DNA	0	0	0	0	0	0	0	0	0
R=836	DNA	0	0.0214397	0.0228087	0.54718	0.92756	0.854219	0.107797	0.187921	0.0416248
R=855	DNA	0	0	0	0.0455983	0	0.0970703	0	0	0
R=856	DNA	0	0.0214397	0.0456174	0	0.060493	0.0970703	0	0.0835206	0.0208124
R=86	DNA	0	0	0	0	0	0	0	0.0208802	0
R=876	DNA	0	0	0	0	0	0	0	0	0
R=878	DNA	0	0	0	0	0	0.0582422	0	0	0
R=879	DNA	0	0	0	0	0	0	0	0	0
R=88	DNA	0	0	0	0	0	0	0	0	0
R=882	DNA	0	0	0	0	0	0	0.0215594	0.0208802	0.0832496
R=89	DNA	4.61204	3.04444	4.08275	0.615578	0.826738	1.28133	0.301832	0.167041	0.166499
R=900	DNA	1.76417	6.64631	2.80547	144.912	49.7051	96.2743	3.94537	1.48249	1.10306
R=901	DNA	0.0252024	0.686071	0.136852	3.98985	3.7304	4.09637	1.61696	1.83745	2.1853
R=902	DNA	0	0	0	0	0	0	0	0	0
R=910	DNA	0	0	0	0	0	0	0	0	0
R=927	DNA	0	0	0	0	0	0	0	0	0
R=93	DNA	0	0	0	0.0227992	0	0.0388281	0.0215594	0	0
R=933	DNA	0	0	0	0	0	0.0194141	0	0	0
R=944	DNA	0.0252024	0	0	0.227992	0.282301	0.155312	0.0215594	0	0
R=949	DNA	0	0.0214397	0	0	0	0	0.0431188	0	0
R=957	DNA	0	0	0	0	0	0	0	0	0
R=964	DNA	0	0	0	0	0	0	0	0.0208802	0
R=969	DNA	0	0	0	0	0.0201643	0	0	0	0
R=974	DNA	0	0	0	0.0227992	0	0	0	0	0
R=984	DNA	0	0.0857588	0.0912347	0.615578	0.665423	0.893047	0.280272	0.125281	0.312186
R=1006	LINE	0	0	0	0	0	0	0	0	0
R=1013	LINE	0	0	0	0	0	0.0194141	0.0215594	0	0
R=1025	LINE	0	0	0	0	0	0	0	0	0
R=1032	LINE	0.201619	0.192957	0.159661	0.0227992	0.0403287	0.0970703	0.0431188	0.104401	0.104062
R=104	LINE	0	0	0	0.0227992	0.0806574	0.0388281	0	0	0
R=1044	LINE	0	0	0	0	0	0	0.0431188	0	0
R=1054	LINE	0	0	0	0.0227992	0	0	0	0	0
R=106	LINE	0	0	0	0	0	0	0	0	0
R=1064	LINE	0	0	0	0	0	0	0	0	0
R=107	LINE	0	0	0	0	0.0201643	0	0	0	0
R=1099	LINE	0	0	0	0	0	0	0	0	0
R=1124	LINE	0	0	0	0	0	0	0	0	0
R=1132	LINE	0	0	0	0	0.201643	0.116484	0.0431188	0.0626405	0.104062
R=1133	LINE	0	0	0	0	0	0.0388281	0.0646783	0.0208802	0
R=1141	LINE	0	0	0.0456174	0.205193	0.362958	0.679492	0.215594	0.0417603	0.0416248
R=1161	LINE	0	0	0	0	0	0	0	0	0
R=1184	LINE	0	0	0	0	0	0	0	0	0
R=1186	LINE	0	0.0643191	0.114043	0.410385	0.383123	0.194141	0.215594	0.313202	0.228936
R=1189	LINE	0	0	0	0.0227992	0.0201643	0.0776562	0	0	0.0208124
R=1206	LINE	0	0	0	0	0	0	0	0	0
R=1208	LINE	0	0	0	0.0227992	0	0.0582422	0.0431188	0	0
R=121	LINE	0	0	0	0	0	0	0	0	0
R=1253	LINE	0	0	0	0	0	0.0194141	0	0	0
R=1272	LINE	0	0	0	0	0	0	0	0	0
R=1280	LINE	0	0	0	0	0	0	0	0	0
R=1316	LINE	0.0252024	0	0	0	0	0	0	0	0
R=1347	LINE	0	0	0	0	0	0	0	0	0
R=1364	LINE	0.0252024	0.235837	0.159661	0.0455983	0.181479	0.0970703	0.0215594	0.0417603	0.0624372
R=1369	LINE	0.0504048	0.235837	1.0492	0.410385	0.342794	0.679492	0.150916	0.187921	0.104062
R=137	LINE	0	0	0	0	0	0	0	0	0
R=1372	LINE	0	0	0	0	0	0	0	0	0
R=1375	LINE	0	0	0	0	0	0	0	0	0
R=141	LINE	0	0	0	0	0	0	0	0	0
R=1448	LINE	0	0	0	0.0455983	0.0201643	0.135898	0.0862377	0	0
R=1476	LINE	0	0	0	0	0	0	0	0	0
R=1479	LINE	2.44463	2.31549	3.71782	0.205193	1.35101	1.14543	0.582104	1.33633	1.08224
R=1486	LINE	1.56255	0.385915	1.75627	0	0.383123	0.0194141	0.0215594	0	0
R=149	LINE	0.0252024	0	0.159661	0.113996	0.0403287	0.0970703	0.0215594	0.0417603	0
R=1494	LINE	0.0252024	0.0428794	0	0.0911967	0.0403287	0	0	0	0
R=151	LINE	0.0504048	0.321596	0.34213	1.89233	1.57282	2.83445	1.46604	1.08577	0.998995
R=1513	LINE	0.0252024	0	0.0456174	0	0.0403287	0	0	0	0
R=157	LINE	0	0	0	0.0455983	0.0403287	0.116484	0.0431188	0	0.0624372
R=1612	LINE	0	0	0	0	0	0	0	0	0
R=1621	LINE	0	0	0	0.159594	0.100822	0.291211	0.0215594	0.0417603	0.0416248
R=1635	LINE	0	0	0.0456174	0.205193	0.32263	0.407695	0.0862377	0.0835206	0
R=164	LINE	0.0504048	0.150078	0.250895	0.0227992	0.0806574	0.155312	0	0	0.0208124
R=1642	LINE	0	0	0	0.0683975	0	0	0.0646783	0	0.0208124
R=1673	LINE	0	0.0643191	0.228087	0.706774	0.524273	1.06777	0.150916	0.313202	0.249749
R=1698	LINE	0	0	0	0	0	0	0	0.0417603	0
R=1711	LINE	0	0	0	0	0	0	0	0	0
R=1716	LINE	0	0	0	0.0227992	0.0201643	0	0	0	0
R=1737	LINE	0	0.0643191	0.0228087	0.615578	0.504109	0.698906	0.215594	0.292322	0.228936
R=1761	LINE	0.176417	0.471674	0.34213	0.0911967	0.100822	0.252383	0	0.0626405	0.0416248
R=177	LINE	0	0.0214397	0.0228087	0.341988	0.0201643	0.155312	0.0431188	0	0.0416248
R=1775	LINE	0	0	0	0	0	0	0	0	0
R=1777	LINE	0	0	0	0.0683975	0	0.0388281	0.129357	0.375843	0.145687
R=1780	LINE	0.151215	0.257277	1.48256	0.957565	1.25019	2.11613	0.38807	0.563764	0.541122
R=179	LINE	0	0	0	0	0	0	0	0	0
R=1805	LINE	3.98198	25.8992	8.78134	359.132	215.577	454.93	8.94716	4.65628	4.43304
R=1824	LINE	0	0	0	0	0	0.0388281	0.0215594	0	0
R=1828	LINE	0	0	0	0	0	0	0	0	0
R=183	LINE	0	0	0	0	0	0	0	0	0
R=1843	LINE	0	0.0857588	0.068426	0.136795	0.060493	0.291211	0.0431188	0.0417603	0
R=1844	LINE	0	0	0	0	0	0	0	0	0
R=1876	LINE	0	0	0	0	0	0	0	0	0
R=1910	LINE	0.0756073	0.0857588	0.0456174	0.433184	0.362958	0.446523	0.129357	0.0835206	0.145687
R=2021	LINE	0	0	0	0	0	0	0	0	0
R=2039	LINE	0	0	0	0	0.0201643	0	0.0431188	0.0208802	0
R=2109	LINE	0.0252024	0	0	0	0.0806574	0	0	0	0
R=2168	LINE	0	0	0	0	0	0.0388281	0	0	0
R=2209	LINE	0	0	0	0	0	0	0	0	0
R=2227	LINE	1.13411	2.25117	0.319322	0.911967	1.04855	1.53371	11.1247	6.13877	2.78886
R=2240	LINE	0	0	0	0.0227992	0.0201643	0	0	0	0
R=2247	LINE	0	0	0	0	0	0	0	0	0
R=2304	LINE	591.627	1126.66	1385.49	6564.77	10166.1	8501.3	8129.35	9566.64	9414.82
R=2305	LINE	0	0.0214397	0	0.0683975	0	0.0582422	0.0646783	0.626405	0.52031
R=2316	LINE	0.0756073	0	0.0912347	0	0	0	0	0	0
R=234	LINE	0	0	0	0	0	0	0	0	0
R=235	LINE	0	0	0	0.0227992	0.0403287	0.0194141	0	0	0
R=236	LINE	0	0	0	0	0	0	0	0	0.0208124
R=2368	LINE	0	0.0857588	0.114043	0.524381	0.362958	0.407695	0.0646783	0.104401	0.104062
R=237	LINE	0.0504048	0.621752	1.89312	1.61874	1.95594	3.16449	0.689901	0.647285	0.499498
R=2433	LINE	0	0	0	0	0	0	0	0	0
R=2518	LINE	0.0504048	0	0	0	0	0	0	0	0
R=2599	LINE	0.0756073	0	0	0.0911967	0.0403287	0	0.172475	0.0208802	0
R=2647	LINE	0	0	0	0	0.0201643	0	0	0	0
R=2656	LINE	0	0	0	0.0227992	0	0	0	0	0
R=267	LINE	0	0	0	0.0455983	0.181479	0.155312	0	0	0.0416248
R=2702	LINE	0	0.0643191	0	0.205193	0.0201643	0.0194141	0.0431188	0.0208802	0
R=275	LINE	0	0	0	0	0	0	0	0	0
R=285	LINE	0	0	0	0	0	0	0	0	0
R=2852	LINE	0	0	0	0.182393	0.060493	0	0	0	0
R=286	LINE	0	0	0	0	0	0	0	0	0
R=2946	LINE	0	0	0.0228087	0.0911967	0	0	0.0646783	0.0626405	0.104062
R=2963	LINE	5.94777	9.58355	7.75495	3.64787	5.16207	3.88281	1.16421	1.27369	1.49849
R=2995	LINE	0	0	0	0	0	0	0	0	0
R=3009	LINE	0.126012	0.0214397	0.0912347	0.0911967	0.181479	0.0582422	0.0431188	0.0626405	0.0624372
R=322	LINE	0	0	0	0	0	0	0	0	0
R=325	LINE	0	0.0643191	0	0	0	0.0194141	0.0215594	0.0208802	0.0624372
R=328	LINE	0	0	0	0	0	0	0	0	0
R=34	LINE	0	0	0	0	0	0.0388281	0	0	0
R=343	LINE	0	0	0	0	0	0	0	0	0
R=344	LINE	0	0	0	0.0455983	0	0	0.0215594	0	0
R=360	LINE	0	0.0214397	0.068426	0.0683975	0.060493	0.135898	0	0.0208802	0.0832496
R=366	LINE	0	0	0	0	0	0	0	0	0
R=371	LINE	0	0	0	0	0	0	0	0	0
R=372	LINE	0	0	0	0	0.0403287	0	0	0	0
R=376	LINE	0.176417	2.03677	2.02997	1.61874	1.69381	3.20332	0.862377	1.04401	0.978183
R=397	LINE	0	0	0	0	0	0.0194141	0.0215594	0	0
R=426	LINE	0	0.0214397	0	0.0911967	0.120986	0.349453	0.0431188	0.0835206	0.0832496
R=454	LINE	0	0	0	0	0	0	0	0	0
R=456	LINE	0	0.0214397	0	0.0227992	0.0403287	0.0388281	0	0	0
R=458	LINE	0	0	0	0	0	0	0	0	0
R=459	LINE	0.0504048	0.0214397	0.0228087	0.364787	0.0201643	0	0.0646783	0.125281	0.270561
R=486	LINE	0	0.0214397	0	0.455983	0.504109	0.815391	0.344951	0.125281	0
R=491	LINE	0	0	0	0	0	0	0	0	0
R=507	LINE	0	0.0214397	0	0	0	0	0	0	0
R=514	LINE	0.0252024	0.0214397	0	0.113996	0.181479	0.271797	0.0431188	0.0417603	0.0208124
R=525	LINE	0	0	0	0.0455983	0.120986	0.155312	0	0.0626405	0
R=536	LINE	1.0333	0.75039	0.638643	0.501582	0.564602	1.00953	0.237154	1.02313	0.998995
R=547	LINE	0	0	0	0	0	0	0	0.0417603	0
R=56	LINE	0	0	0	0	0	0	0	0	0
R=560	LINE	0	0	0	0.0455983	0.0201643	0.0194141	0	0	0
R=568	LINE	0	0	0	0.0227992	0	0	0	0	0
R=614	LINE	0	0	0	0	0	0.0194141	0	0	0
R=626	LINE	0	0.107199	0	0.136795	0.060493	0.116484	0.625223	0.751686	0.145687
R=668	LINE	0.0504048	0.0643191	0.0228087	0.182393	0.0806574	0.388281	0	0.0835206	0.145687
R=683	LINE	0	0	0	0	0	0	0	0	0
R=701	LINE	0	0	0	0	0.0403287	0	0	0	0
R=710	LINE	0	0	0	0	0	0	0	0	0
R=732	LINE	0	0	0	0.0227992	0	0	0	0	0
R=739	LINE	0	0.0428794	0.0456174	0.0227992	0	0.0582422	0	0	0
R=743	LINE	0	0	0	0	0	0	0.0431188	0	0
R=771	LINE	0	0	0	0	0	0	0	0	0
R=799	LINE	0	0	0	0	0.0201643	0	0	0	0
R=8	LINE	1.28532	1.37214	0.615834	0.683975	0.826738	0.873633	1.18577	0.814326	0.270561
R=819	LINE	0	0.0643191	0.0228087	0.729573	0.362958	0.349453	0.258713	0.229682	0.187312
R=820	LINE	0	0	0	0.0227992	0.0201643	0.0388281	0	0	0
R=823	LINE	0	0	0.0228087	0	0	0	0	0	0
R=833	LINE	0	0	0	0	0	0	0	0	0
R=84	LINE	0	0	0	0	0.0201643	0	0	0	0
R=847	LINE	0	0.0428794	0	0	0.0201643	0.0582422	0.0215594	0	0.0208124
R=848	LINE	0	0	0	0.0227992	0	0.0194141	0.0862377	0	0
R=849	LINE	0	0	0	0	0.0403287	0	0	0	0
R=858	LINE	0	0	0	0.0455983	0	0.0194141	0	0	0
R=877	LINE	0	0	0	0.159594	0.0201643	0.0970703	0.0431188	0.0208802	0.0208124
R=886	LINE	0	0	0	0	0	0	0	0	0
R=907	LINE	0.453644	0.664631	0.980773	0.433184	0.423451	0.291211	0.215594	0.187921	0.145687
R=912	LINE	0.0252024	0.107199	0.068426	1.09436	0.867067	0.951289	0.711461	0.480244	0.332998
R=94	LINE	0	0.0214397	0	0.0455983	0.0806574	0.174727	0.0431188	0.0208802	0
R=954	LINE	0	0	0	0	0	0	0	0	0
R=958	LINE	0.226822	0	0.068426	0.0455983	0	0	0	0	0
R=959	LINE	0	0	0	0	0	0	0	0	0
R=976	LINE	0	0	0	0	0	0	0	0.0417603	0
R=98	LINE	0	0	0	0	0	0	0	0	0
R=990	LINE	0	0	0	0	0	0	0	0	0
R=994	LINE	0	0	0	0.0683975	0.060493	0.135898	0.0646783	0.0208802	0.0208124
R=0	LTR	0.0504048	0.235837	0.387748	4.83342	1.77446	1.80551	0.75458	0.876967	0.978183
R=1002	LTR	0	0	0	0.0455983	0	0	0	0	0
R=1004	LTR	0	0	0	0.0227992	0	0.0970703	0.0431188	0.0417603	0.145687
R=1008	LTR	0.176417	1.82238	2.80547	5.65419	4.71846	5.63008	2.71649	2.54738	2.33099
R=1022	LTR	0	0.0214397	0	0	0	0	0	0	0
R=103	LTR	0	0	0.0456174	0	0	0	0	0	0
R=1056	LTR	0.327631	0.450234	0.319322	0.159594	0.241972	0.349453	0.0215594	0.0208802	0.0624372
R=1069	LTR	0	0	0	0	0	0	0	0	0
R=1083	LTR	0	0	0	0	0	0	0	0	0
R=1089	LTR	0	0	0	0.0683975	0.0806574	0.0194141	0.0646783	0.187921	0.0208124
R=109	LTR	0	0.0214397	0.114043	0.0911967	0	0.0388281	0.0431188	0	0
R=1097	LTR	0	0	0	0	0	0	0	0	0
R=1098	LTR	0	0.0214397	0	0.182393	0.241972	0.543594	0.107797	0.0835206	0.104062
R=1139	LTR	0	0	0	0	0	0	0	0	0
R=1143	LTR	0	0	0	0	0	0	0	0	0
R=1171	LTR	0.0252024	0	0	0.0227992	0	0.116484	0.0215594	0.0626405	0.0416248
R=1223	LTR	0	0.0428794	0	0.0227992	0	0	0	0.0417603	0
R=1233	LTR	0	0	0	0	0	0	0	0	0
R=1261	LTR	0	0	0	0	0	0.0388281	0.0431188	0	0
R=1290	LTR	0	0	0	0	0	0.0194141	0	0	0
R=1300	LTR	2.44463	11.9848	4.76701	233.828	104.129	198.295	5.34674	2.61002	2.41424
R=1301	LTR	0	0	0.0228087	0	0	0	0	0	0
R=1329	LTR	0	0	0	0	0	0	0	0	0
R=1336	LTR	0	0	0	0	0.060493	0.116484	0.107797	0.125281	0.0624372
R=1340	LTR	0	0	0	0.0455983	0.14115	0	0.0646783	0	0
R=1346	LTR	0	0	0	0	0	0	0	0	0
R=1366	LTR	1.61295	5.6172	2.69142	132.714	49.7656	92.7992	3.53574	1.35721	1.20712
R=1390	LTR	0	0	0	0	0	0	0	0	0
R=1399	LTR	0	0	0	0	0	0	0	0	0
R=1411	LTR	0	0	0	0	0	0	0	0	0
R=1416	LTR	0	0	0	0	0	0.0388281	0	0	0
R=1419	LTR	0	0	0	0	0	0	0	0	0
R=142	LTR	0.226822	0.471674	0.364939	0.319188	0.383123	0.543594	0.0646783	0.0626405	0.0832496
R=146	LTR	0	0	0	0.0227992	0	0.0388281	0	0	0
R=1462	LTR	0	0	0	0	0	0	0	0	0
R=1466	LTR	0	0	0	0	0	0	0	0	0
R=1470	LTR	0	0	0	0	0	0	0	0	0
R=1510	LTR	0	0	0	0	0	0	0	0	0
R=1511	LTR	0	0	0	0.0683975	0	0.0582422	0.172475	0	0.0624372
R=1519	LTR	0	0.0214397	0	0.0227992	0.100822	0.485352	0.0431188	0.0835206	0.0624372
R=1520	LTR	0.0252024	0	0.0456174	0.0455983	0.0201643	0.0194141	0	0	0
R=1541	LTR	0	0	0.0228087	0.0455983	0.0806574	0.349453	0.0215594	0.0417603	0.0416248
R=1548	LTR	0	0.0214397	0	0	0	0.0194141	0	0	0
R=1605	LTR	0	0	0	0	0	0	0	0	0
R=1606	LTR	0	0	0	0	0	0	0	0	0
R=1613	LTR	0	0	0	0	0.0201643	0.0194141	0	0.0208802	0.0208124
R=162	LTR	0.0252024	0	0	0.0227992	0	0	0	0	0
R=1641	LTR	0	0	0	0	0	0.0388281	0.0431188	0	0
R=166	LTR	0	0	0	0	0	0	0	0	0
R=1663	LTR	0.352834	0.0643191	0.250895	0.569979	0.14115	0.155312	0.172475	0.146161	0.166499
R=1670	LTR	0	0	0	0.250791	0.100822	0.232969	0.0431188	0.0626405	0.0416248
R=1679	LTR	0	0	0	0	0	0	0	0	0
R=1713	LTR	0	0	0.0228087	0.227992	0.060493	0.116484	0.0646783	0.0626405	0.0416248
R=1715	LTR	2.0666	5.98168	3.12479	115.022	62.7313	119.202	3.36327	1.44073	0.915746
R=1724	LTR	0	0	0	0	0	0	0	0	0
R=174	LTR	0	0.0428794	0.0456174	0	0.0403287	0.0582422	0	0.0208802	0.0416248
R=1796	LTR	0.0756073	0.0214397	0.068426	0.638377	0.201643	0.679492	0.280272	0.146161	0.0208124
R=1817	LTR	0	0	0	0	0	0	0	0	0
R=1829	LTR	1.56255	2.29405	1.27729	0.478783	0.947724	0.737734	0.258713	1.08577	0.228936
R=1878	LTR	0	0	0.0228087	0.250791	0.0201643	0.0776562	0.0646783	0.0626405	0.0624372
R=1911	LTR	0	0	0	0	0	0	0	0	0
R=1916	LTR	0	0.0428794	0	0.0683975	0.383123	0.407695	0.107797	0.167041	0.145687
R=1953	LTR	0	0	0	0	0	0	0	0	0
R=1978	LTR	0	0	0	0	0	0	0	0	0
R=1994	LTR	0.0504048	0.0643191	0.34213	0.410385	0.483944	0.368867	0.538985	0.125281	0.187312
R=2040	LTR	0	0	0.0456174	0.0227992	0.0201643	0.0388281	0.0646783	0.0208802	0
R=2042	LTR	0.0252024	0.0643191	0.068426	0.387586	0.201643	0.291211	0.0646783	0.146161	0.166499
R=2048	LTR	0.806477	3.17308	1.61942	68.6939	34.0173	63.7946	1.85411	0.856087	0.541122
R=2054	LTR	0	0	0.0456174	0.136795	0.241972	0.640664	0	0	0.0416248
R=2057	LTR	0	0	0	0	0	0	0	0	0
R=2062	LTR	0	0	0	0.0227992	0	0	0	0	0
R=2091	LTR	0.655263	3.04444	3.58096	10.9436	13.8327	9.29934	8.51597	7.24542	5.43204
R=2093	LTR	1.58775	4.43802	1.75627	126.148	48.1726	130.754	2.8674	1.44073	1.22793
R=2094	LTR	0	0	0	0	0	0	0	0	0
R=2116	LTR	0	0	0	0	0.0403287	0.0388281	0.0215594	0.0417603	0
R=2119	LTR	0	0	0	0	0	0	0	0	0
R=2186	LTR	0	0	0	0	0	0	0	0.0208802	0
R=2213	LTR	0	0	0	0	0	0	0	0	0
R=2217	LTR	0	0	0	0	0	0	0	0	0
R=2225	LTR	0	0	0	0	0	0	0	0.0417603	0
R=2231	LTR	0	0	0	0.205193	0.0201643	0.0776562	0.0431188	0	0
R=2238	LTR	0	0	0	0	0	0	0	0	0
R=2260	LTR	2.59585	12.5422	4.67578	149.198	96.1839	175.387	4.37656	2.1089	2.37261
R=2291	LTR	1.41134	6.92503	2.44053	85.6793	51.3586	97.5557	3.16923	1.27369	1.29037
R=230	LTR	0	0	0.0228087	0.0227992	0.0403287	0	0.0215594	0	0
R=2309	LTR	0	0	0	0	0	0.0388281	17.8943	12.2984	14.2149
R=2310	LTR	0.0252024	0.0857588	0.0228087	0.501582	0.383123	0.291211	0.0215594	0.0208802	0.0416248
R=2330	LTR	0	0.0214397	0.0228087	0.0227992	0.0806574	0.0582422	0.0431188	0.0835206	0
R=2373	LTR	0.0756073	0.192957	0.273704	0.0227992	0.0806574	0.0776562	0	0.0417603	0
R=2399	LTR	0	0	0	0.0455983	0.0403287	0.0194141	0.0431188	0.0208802	0
R=2403	LTR	0.882085	5.05977	1.43695	71.1562	45.4706	120.367	1.76787	1.08577	1.45687
R=2405	LTR	0.0252024	0.107199	0.068426	0.113996	0.14115	0.116484	0.0215594	0.0417603	0
R=2409	LTR	0	0	0	0	0	0	0	0	0
R=2467	LTR	0	0.107199	0	0.0455983	0.443616	0.0776562	0	0.334083	0.0208124
R=247	LTR	0	0	0	0	0.0201643	0.0194141	0.0215594	0	0
R=2502	LTR	0	0	0.0456174	0.113996	0	0	0	0	0.0208124
R=2507	LTR	0	0	0	0.341988	0.0806574	0.271797	0.107797	0.146161	0
R=2508	LTR	0	0	0	0	0	0	0	0	0
R=2519	LTR	0	0	0	0	0	0	0	0	0
R=2534	LTR	0	0.0214397	0	0	0.100822	0.368867	0.107797	0.104401	0.270561
R=2541	LTR	0	0	0	0.410385	0.0403287	0.116484	0.0646783	0.104401	0.104062
R=2548	LTR	0	0.107199	0.0912347	0.136795	0.625095	0.504766	0.0862377	0.0835206	0.249749
R=2582	LTR	0	0	0	0	0	0	1.33668	1.27369	7.92953
R=2633	LTR	0.806477	0.171518	0.182469	0	0	0	0	0	0
R=2639	LTR	0	0	0	0	0	0.0388281	0	0	0
R=266	LTR	0	0	0	0	0	0	0	0	0
R=2689	LTR	0.0252024	0	0	0	0	0	0	0.0835206	0
R=272	LTR	0	0	0	0	0	0	0	0	0
R=2733	LTR	0	0	0.0456174	0	0.060493	0	0.0646783	0.0208802	1.12387
R=2798	LTR	0	0	0	0.0227992	0	0.0388281	0	0	0
R=28	LTR	0	0	0	0	0	0	0	0	0.0208124
R=2843	LTR	0	0	0	0	0	0.0194141	0	0	0
R=2861	LTR	0	0	0	0.0683975	0	0.0388281	0	0.0417603	0
R=2915	LTR	0	0	0	0	0	0	0	0	0
R=2941	LTR	0	0	0	0	0	0	0	0	0
R=2955	LTR	0.0252024	0.107199	0.068426	0.524381	0.241972	0.582422	0.194035	0.146161	0.249749
R=3037	LTR	0.0504048	0.0214397	0.068426	0.0911967	0.120986	0.0970703	0.0431188	0.0626405	0.145687
R=312	LTR	0	0	0	0.0227992	0	0	0	0	0
R=321	LTR	0	0	0	0	0	0	0	0	0
R=326	LTR	0	0	0	0	0	0	0	0	0
R=329	LTR	0	0	0	0	0	0	0	0	0
R=33	LTR	0	0	0	0	0	0	0	0	0
R=332	LTR	0	0.0214397	0.0228087	0.410385	0.302465	0.601836	0.301832	0.208802	0.270561
R=333	LTR	0	0.0214397	0.0456174	0.296389	0.161315	0.213555	0.107797	0.480244	0.187312
R=367	LTR	0	0	0	0	0	0.0194141	0	0	0
R=386	LTR	0	0	0	0	0	0	0	0	0
R=400	LTR	0	0	0	0	0	0	0	0	0
R=412	LTR	0	0	0	0.113996	0.0806574	0.0194141	0.0862377	0	0
R=420	LTR	0.0504048	0.0643191	0	0.752373	0.584766	0.427109	0.73302	0.125281	0.124874
R=423	LTR	0	0	0	0	0	0	0	0	0
R=424	LTR	0	0	0	0	0	0	0	0	0
R=430	LTR	0	0	0	0	0	0	0	0	0
R=440	LTR	0	0	0	0	0	0	0	0	0
R=441	LTR	0.0504048	0.0214397	0.0228087	0	0	0	0	0	0.0208124
R=461	LTR	0	0	0	0	0	0	0	0	0
R=498	LTR	0.0252024	0.0214397	0	0.27359	0.46378	0.194141	0.172475	0.146161	0.124874
R=501	LTR	0	0	0	0	0	0	0	0	0
R=505	LTR	0	0	0	0	0	0	0	0	0
R=515	LTR	0	0	0	0.250791	0.060493	0.349453	0.0431188	0.0417603	0.0624372
R=535	LTR	0	0	0	0.0455983	0.0403287	0.116484	0	0	0
R=563	LTR	0	0	0	0.113996	0.0403287	0.116484	0.0215594	0	0.0208124
R=565	LTR	0	0	0	0	0	0	0	0	0
R=567	LTR	0	0	0	0	0	0	0	0.0208802	0
R=572	LTR	0	0	0	0.0455983	0.060493	0	0	0	0
R=576	LTR	0	0	0.0456174	0.0227992	0.0201643	0.0582422	0	0	0
R=595	LTR	0	0	0.068426	0.0227992	0.0403287	0.0388281	0	0.0208802	0.0208124
R=597	LTR	0	0	0	0	0	0	0	0	0
R=606	LTR	0	0	0	0	0	0	0	0	0
R=612	LTR	0	0	0	0	0	0	0	0	0
R=616	LTR	0.0756073	0.0428794	0.136852	0.182393	0.060493	0.174727	0.0862377	0.0417603	0.0208124
R=620	LTR	0.352834	4.35226	8.59887	11.3084	6.85588	8.98871	4.76463	3.38259	2.99699
R=634	LTR	0.277227	1.62942	3.26164	1.61874	2.94399	4.44582	1.12109	1.23193	1.10306
R=638	LTR	0	0	0	0.0227992	0	0.194141	0	0	0.0208124
R=659	LTR	0	0	0	0	0	0	0	0	0
R=674	LTR	0	0	0.0228087	0	0	0	0	0	0
R=688	LTR	0	0	0	0.0455983	0	0	0	0	0
R=695	LTR	0	0	0	0	0	0	0	0	0
R=707	LTR	0.0252024	0.0857588	0.0456174	0.319188	0.423451	0.174727	0.280272	0.187921	0.145687
R=714	LTR	0	0	0	0	0.0403287	0	0	0	0
R=715	LTR	0	0.0214397	0.0912347	0.250791	0.181479	0.174727	0.150916	0.0626405	0.0624372
R=727	LTR	0.0252024	0.278716	0	0	0	0.0582422	0	0	0
R=736	LTR	0	0	0	0	0	0	0	0	0
R=740	LTR	0	0	0	0	0	0.0194141	0	0	0
R=749	LTR	0.604858	1.5651	2.82828	0.592778	1.61315	0.815391	0.409629	0.751686	0.499498
R=750	LTR	0	0.0643191	0.0228087	0.569979	0.060493	0.0776562	0.107797	1.04401	1.06143
R=762	LTR	0	0	0	0	0	0	0	0.0208802	0
R=764	LTR	0	0	0	0	0	0	0	0	0
R=766	LTR	0	0.0214397	0	0.0683975	0	0.0970703	0.0431188	0	0
R=786	LTR	0.201619	2.20829	3.4213	4.87902	1.77446	2.44617	1.81099	0.793446	0.728434
R=790	LTR	0.126012	0.171518	0.182469	0.0911967	0.0201643	0.0582422	0.0215594	0.0208802	0
R=804	LTR	0.151215	0.0643191	0.0456174	1.36795	0.181479	0.52418	0.0862377	0.0417603	0
R=815	LTR	0	0.0428794	0	0.0911967	0	0.0776562	0.0646783	0.0626405	0.0208124
R=825	LTR	0	0.0214397	0	0.205193	0.161315	0.465937	0.107797	0.292322	0.0832496
R=829	LTR	0	0	0	0	0	0	0	0	0
R=832	LTR	0	0	0	0	0.0201643	0	0	0.0208802	0.0208124
R=835	LTR	0.151215	0.128638	0.114043	0.0455983	0.100822	0.0582422	0.107797	0	0
R=841	LTR	0	0	0	0.0455983	0	0	0	0	0.0624372
R=850	LTR	0	0	0	0	0	0.0388281	0	0	0
R=87	LTR	0	0	0	0.0227992	0.0201643	0	0.0215594	0.0208802	0
R=894	LTR	0	0	0	0	0	0	0	0	0
R=897	LTR	0	0	0	0.0455983	0.0201643	0.0388281	0.0431188	0	0
R=899	LTR	0	0	0	0	0	0	0	0	0
R=915	LTR	0	0	0	0.136795	0	0.135898	0	0	0
R=918	LTR	0	0	0	0	0	0	0	0	0
R=931	LTR	0	0.0214397	0.0228087	0.113996	0.0403287	0.0388281	0.107797	0.0208802	0
R=938	LTR	0	0	0	0	0	0	0	0	0
R=960	LTR	0	0.0428794	0	0	0	0.0388281	0.194035	0	0.0832496
R=971	LTR	0	0	0	0.159594	0.262137	0.543594	0	0.146161	0.104062
R=973	LTR	0	0	0	0	0	0	0	0	0
R=975	LTR	0.0252024	0.0428794	0.0456174	0.341988	0.181479	0.349453	0.129357	0.0626405	0.124874
R=980	LTR	0	0	0	0.0227992	0	0	0.0215594	0	0
R=982	LTR	0	0	0	0	0	0.0194141	0	0	0
R=995	LTR	0	0	0	0	0	0	0	0	0
R=996	LTR	0	0	0	0	0	0	0	0	0
R=998	LTR	0	0	0	0	0.0403287	0	0	0	0
R=1049	nonLTR	0	0	0	0.0911967	0.0201643	0.0194141	0.0431188	0	0.0208124
R=1075	nonLTR	0	0	0	0	0	0	0	0	0
R=1078	nonLTR	0	0	0	0	0	0	0	0	0
R=112	nonLTR	3.57874	4.45946	3.69501	5.81379	4.61764	5.82422	8.42973	8.68615	11.0098
R=1122	nonLTR	0.428441	0.70751	2.12121	1.02596	1.1292	1.33957	0.36651	0.334083	0.541122
R=1200	nonLTR	0	0	0	0	0	0	0	0.0417603	0.0416248
R=1230	nonLTR	0	0	0	0.0911967	0	0	0	0	0
R=1241	nonLTR	0	0	0	0.27359	0.0403287	0.0970703	0.0215594	0.0417603	0
R=1257	nonLTR	0.0252024	0.300156	0.205278	0.205193	0.100822	0.407695	0.0215594	0.0208802	0.145687
R=1315	nonLTR	0	0	0.0228087	0.387586	0.302465	0.465937	0.172475	0.187921	0.124874
R=133	nonLTR	0	0	0	0	0	0	0	0	0
R=1351	nonLTR	0	0	0	0	0	0	0	0	0
R=1358	nonLTR	0	0	0	0	0	0	0	0	0
R=1400	nonLTR	0	0	0.0456174	0	0	0.0194141	0	0.0626405	0.0208124
R=1401	nonLTR	0	0	0	0	0	0	0	0	0
R=143	nonLTR	0	0	0	0	0	0.0194141	0	0	0
R=1434	nonLTR	0	0	0	0	0	0	0	0	0
R=1488	nonLTR	0	0	0	0	0	0.0194141	0	0	0
R=1506	nonLTR	0	0	0	0	0	0	0	0	0
R=1563	nonLTR	0	0.0214397	0.0228087	0.478783	0.32263	0.271797	0.150916	0.125281	0.104062
R=1628	nonLTR	0	0	0	0	0.0201643	0	0	0	0
R=1685	nonLTR	0.63006	0.407355	0.410556	0.136795	0.443616	0.310625	0.0862377	0.146161	0.104062
R=169	nonLTR	0	0.0214397	0.0228087	0.0227992	0.0403287	0.0582422	0	0.0208802	0
R=1745	nonLTR	0	0	0	0	0	0	0	0	0
R=1759	nonLTR	0	0	0	0	0.0201643	0	0	0	0
R=1897	nonLTR	0	0	0	0	0	0	0	0	0
R=1954	nonLTR	0	0	0	0	0	0	0	0	0
R=196	nonLTR	0	0	0	0	0	0	0	0	0
R=207	nonLTR	0	0	0	0	0	0	0	0	0
R=2071	nonLTR	0	0	0	0	0.0201643	0.0194141	0	0	0
R=2104	nonLTR	0	0	0.0228087	0	0	0	0	0	0
R=2140	nonLTR	0	0	0	0	0	0	0	0	0
R=219	nonLTR	0	0	0	0	0	0	0	0	0
R=2192	nonLTR	0	0	0	0	0	0	0	0	0
R=2241	nonLTR	0	0.278716	0	0	1.81479	0.310625	0.0431188	0.668165	0.270561
R=2276	nonLTR	0	0.0428794	0.0228087	0.0911967	0.0201643	0.0194141	0.0431188	0.354963	0.0416248
R=2294	nonLTR	0	0	0	0.0227992	0.100822	0.0582422	0	0.0208802	0.0208124
R=2298	nonLTR	0	0	0	0	0	0	0	0	0
R=2322	nonLTR	0	0	0	0	0	0	0	0	0
R=2374	nonLTR	0	0	0	0	0	0	0	0	0
R=238	nonLTR	1.15931	14.1502	19.6611	29.7301	28.8955	33.3922	9.57238	10.8577	9.98995
R=240	nonLTR	0	0	0	0.0455983	0.0403287	0	0.0215594	0	0.0416248
R=2413	nonLTR	0	0	0	0	0	0	0	0	0
R=2448	nonLTR	0.0252024	0.0214397	0.0456174	1.18556	0.100822	0.310625	0.258713	0.167041	0.332998
R=268	nonLTR	0	0	0	0	0.0201643	0.0582422	0.0431188	0.0417603	0
R=2777	nonLTR	0	0	0	0	0	0	0	0	0
R=289	nonLTR	0	0	0	0.0227992	0	0	0	0	0
R=330	nonLTR	0	0	0	0	0	0	0	0	0
R=336	nonLTR	0.0504048	0.0214397	0.068426	0	0	0.0582422	0	0	0
R=351	nonLTR	0	0	0	0	0	0	0	0	0
R=353	nonLTR	0	0	0	0.0227992	0	0.0194141	0	0	0
R=405	nonLTR	0	0	0.0228087	0	0	0.0194141	0	0	0
R=408	nonLTR	0	0	0	0	0	0	0	0	0
R=492	nonLTR	0	0	0	0	0	0	0	0	0
R=512	nonLTR	0	0	0	0.0227992	0	0.0582422	0	0	0
R=531	nonLTR	0	0.0214397	0	0	0	0	0	0	0
R=538	nonLTR	0.0252024	0.0214397	0.068426	0.319188	0.181479	0.368867	0.301832	0.0626405	0.0624372
R=539	nonLTR	0	0	0	0	0	0	0	0	0
R=596	nonLTR	0	0.0214397	0	0.0455983	0	0	0	0	0
R=689	nonLTR	0	0	0	0	0.0201643	0	0	0	0
R=758	nonLTR	1.83978	0.321596	0.729878	0.227992	0.201643	0.388281	0.797698	0.250562	0.416248
R=775	nonLTR	0	0.0214397	0	0.113996	0.0403287	0.0776562	0.0431188	0.0626405	0
R=82	nonLTR	0	0	0	0	0	0	0	0	0
R=838	nonLTR	0.0252024	0.0428794	0.86673	0.0227992	0.0403287	0.0582422	0	0.0208802	0.0208124
R=85	nonLTR	0	0	0	0	0	0	0	0.0208802	0
R=854	nonLTR	0	0	0	0	0	0	0	0	0
R=913	nonLTR	0	0	0	0.136795	0.100822	0.0970703	0.0215594	0	0.0208124
R=916	nonLTR	0	0	0	0	0	0	0	0	0
R=919	nonLTR	0	0	0	0	0	0	0	0	0
R=991	nonLTR	0	0	0	0	0	0	0	0	0
R=101	Retro	0	0	0.0228087	0.0227992	0.060493	0.0388281	0	0	0
R=1034	Retro	0	0	0	0	0	0	0	0	0
R=1037	Retro	0	0	0	0	0	0	0	0	0
R=1040	Retro	0	0.0643191	0.0228087	0	0.120986	0.504766	0	0.0208802	0
R=1052	Retro	0	0	0	0	0	0	0	0	0
R=1055	Retro	0	0	0	0	0	0.0194141	0.0431188	0	0
R=1065	Retro	0	0.0214397	0	0.0227992	0	0.0194141	0	0	0
R=1068	Retro	0.126012	0.214397	0.0228087	1.82393	0.826738	0.563008	0.840817	1.27369	0.374623
R=108	Retro	0	0	0	0	0.0201643	0	0	0	0
R=1090	Retro	0.0756073	0	0.228087	0.615578	0.0806574	0.252383	0.474307	0.0626405	0.0416248
R=1092	Retro	0	0	0	0	0	0	0	0	0
R=1102	Retro	0	0	0	0	0	0.0194141	0	0	0
R=1119	Retro	0	0	0	0	0	0	0	0	0
R=1136	Retro	0	0	0.0228087	0	0	0	0	0	0
R=1145	Retro	0	0	0	0	0.0403287	0	0.0215594	0	0
R=115	Retro	0	0	0	0	0	0	0	0	0.0208124
R=1156	Retro	0	0	0	0	0	0	0	0	0
R=1164	Retro	0	0	0	0.0227992	0	0	0	0	0
R=1173	Retro	0	0	0	0	0	0.0194141	0	0	0
R=1178	Retro	0	0	0	0	0	0	0	0	0
R=119	Retro	0	0	0	0	0	0	0	0	0
R=120	Retro	0.0252024	0.0857588	0.0228087	0.638377	0.362958	0.679492	0.215594	0.146161	0.124874
R=1240	Retro	0	0.0214397	0	0.250791	0.14115	0.0582422	0.0646783	0.0208802	0.0208124
R=1242	Retro	0.0252024	0.0214397	0	0.319188	0.201643	0.330039	0.0862377	0.208802	0.312186
R=1259	Retro	0	0	0	0	0	0	0	0	0
R=1293	Retro	0	0	0	0.0455983	0.0403287	0	0	0	0.0208124
R=1321	Retro	0	0	0	0	0	0.0776562	0	0	0
R=1325	Retro	0	0	0	0	0	0	0	0	0
R=1386	Retro	0	0	0	0	0	0	0	0	0
R=1409	Retro	0	0	0	0	0	0	0	0	0
R=1421	Retro	0	0	0	0	0	0	0	0	0
R=1422	Retro	0.0252024	0	0	0	0	0	0	0	0
R=1426	Retro	0	0	0	0	0	0	0	0	0
R=1444	Retro	0	0	0	0.0227992	0	0	0	0	0
R=1449	Retro	0.0252024	0.0643191	0.0456174	0	0.0403287	0.0194141	0.0215594	0	0.0208124
R=1453	Retro	0	0	0	0	0	0	0	0	0
R=1504	Retro	0	0	0	0.182393	0.060493	0.0582422	0	0.0417603	0.0416248
R=1559	Retro	0	0.300156	0.0228087	0.113996	0.0403287	0.0582422	0	0.125281	0.0416248
R=1582	Retro	1.13411	5.44569	1.98436	91.1739	48.9792	108.583	2.13438	0.960487	0.770059
R=1607	Retro	0	0	0	0	0	0	0	0	0
R=1645	Retro	0.0252024	0.0214397	0	0.0911967	0.201643	0.0776562	0.0215594	0.0208802	0.0624372
R=1648	Retro	0.302429	0.72895	0.205278	19.4705	6.31144	17.1232	0.905496	0.0835206	0.145687
R=1659	Retro	0	0	0	0	0	0	0	0	0
R=17	Retro	0	0	0	0	0	0.0194141	0	0	0
R=1705	Retro	0	0	0	0	0	0	0	0	0
R=172	Retro	0	0	0	0	0.0403287	0	0	0.0208802	0
R=1741	Retro	0	0	0	0	0.0403287	0.0970703	0	0	0
R=1746	Retro	0	0	0	0	0	0	0	0	0
R=1769	Retro	0	0	0	0.182393	0.120986	0.0776562	0.0215594	0.0417603	0.0208124
R=1803	Retro	0	0.0214397	0	0	0	0	0	0	0
R=1827	Retro	0.0252024	0	0	0.136795	0.0403287	0	0.0215594	0.0417603	0
R=1834	Retro	0	0	0	0	0	0	0.0431188	0	0
R=1855	Retro	0	0	0	0.0455983	0	0	0	0	0
R=1863	Retro	0	0	0	0.0227992	0	0.0776562	0	0	0.0416248
R=1877	Retro	0	0	0	0	0	0	0	0	0
R=1887	Retro	0	0	0	0	0	0	0	0	0
R=1896	Retro	0	0	0	0.113996	0	0.0194141	0	0	0.0208124
R=194	Retro	0	0	0	0	0	0	0	0	0
R=1951	Retro	701.081	691.795	1362.8	1.75554	0.564602	0.252383	0.582104	0.542884	1.81068
R=197	Retro	0	0	0	0	0	0	0.107797	0.292322	0
R=1982	Retro	0	0	0	0	0	0	0	0	0
R=2	Retro	0	0	0.0456174	0.113996	0.14115	0.0388281	0.0431188	0	0
R=201	Retro	0	0.0214397	0	0	0	0	0	0	0
R=2038	Retro	0	0	0	0	0	0.0194141	0	0	0
R=2058	Retro	0	0	0	0	0	0	0	0	0
R=2065	Retro	0.0252024	0	0	0	0	0.0388281	0	0	0
R=2067	Retro	0.226822	0.0428794	0.0912347	0.0227992	0	0.0388281	0.0215594	0	0
R=2069	Retro	0	0.0214397	0.0456174	0.205193	0.161315	0.0194141	0.0862377	0.125281	0.0208124
R=21	Retro	0	0	0	0	0	0	0	0	0
R=2107	Retro	1.58775	10.0338	3.64939	166.001	95.3774	170.591	3.72978	2.2133	1.41524
R=2121	Retro	0	0	0	0.0227992	0.060493	0	0	0	0
R=2136	Retro	0	0	0	0	0	0	0	0	0
R=2164	Retro	0.0504048	0	0	0	0	0	0	0	0
R=2179	Retro	0.226822	0.686071	0.228087	11.0576	6.00898	14.5023	0.36651	0.0835206	0.124874
R=2182	Retro	0	0	0	0	0	0	4.89399	5.84645	3.41323
R=2190	Retro	0	0	0	0.0227992	0	0	0	0	0
R=2224	Retro	0	0	0	0.0683975	0	0	0.107797	0.0417603	0.0416248
R=2230	Retro	0	0	0	0	0	0	0	0	0
R=2236	Retro	0	0	0	0	0	0	0	0	0
R=224	Retro	0	0	0	0	0	0	0	0	0
R=2246	Retro	0	0	0	0.0227992	0	0.0194141	0.0215594	0	0
R=2254	Retro	0	0	0	0	0	0.0194141	0	0	0
R=2261	Retro	0	0	0	0.0455983	0	0.135898	0	0	0
R=227	Retro	0	0	0	0	0	0	0	0	0
R=2320	Retro	0	0	0	0	0	0	0	0	0
R=2328	Retro	0	0	0	0	0	0	0	0	0
R=2343	Retro	0	0	0	0	0	0	0	0	0
R=2356	Retro	0	0	0	0.136795	0.221808	0.194141	0.0215594	0.0208802	0
R=2363	Retro	0	0	0.0228087	0.27359	0.362958	0.757148	0.194035	0.104401	0.0624372
R=2370	Retro	0	0	0	0.113996	0.100822	0.485352	0	0	0.0208124
R=2394	Retro	2.52024	1.28638	1.07201	0.27359	0.0806574	0.271797	0.73302	0.876967	0.332998
R=2414	Retro	0.126012	0	0.114043	0.205193	0.32263	0.427109	0.258713	0.125281	0.208124
R=2418	Retro	0	0	0	0	0.0201643	0.0194141	0	0	0
R=2449	Retro	0	0.0643191	0	0	0.060493	0.0194141	0	0.146161	0.0416248
R=2457	Retro	0	0.0214397	0	0	0	0	0.0862377	0.0417603	0.0208124
R=248	Retro	0	0	0	0	0	0	0	0	0
R=2487	Retro	0.0252024	0	0	0	0	0	2.13438	1.29457	0.416248
R=249	Retro	0	0	0	0	0	0	0	0	0
R=2516	Retro	0	0	0	0	0	0	0	0	0
R=252	Retro	0	0	0	0	0	0	0	0	0
R=2539	Retro	0.0504048	0.0643191	0	0	0	0	0	0	0
R=2543	Retro	22.0521	10.5483	13.7536	49.383	125.947	124.036	363.923	110.352	79.7947
R=2552	Retro	0	0	0	0	0	0	0	0	0
R=2605	Retro	324.053	211.331	110.759	0.524381	0.201643	0.155312	0.0862377	0.0626405	0.145687
R=2606	Retro	0	0	0	0	0	0.0194141	0	0	0
R=2608	Retro	0	0.235837	0	0	0	0	0	0	0
R=2609	Retro	0.10081	0.278716	0.250895	0.136795	0	0.0388281	0.0862377	0.0417603	0.0832496
R=2663	Retro	0	0	0	0	0	0	0	0	0
R=2665	Retro	0	0	0.0456174	0.0455983	0	0.0776562	0.0215594	0.0208802	0
R=2693	Retro	0	0	0	0	0	0	0	0	0
R=276	Retro	0	0	0.0456174	0.957565	0.120986	0.213555	0.172475	0.187921	0.187312
R=279	Retro	0	0	0	0.0911967	0	0.0388281	0.0215594	0	0
R=2813	Retro	0.252024	1.05055	0.296513	0	0	0.0194141	0	0	0
R=2821	Retro	0	0.0428794	0	0	0	0.0194141	0.0862377	0.271442	0.104062
R=2830	Retro	0.0252024	0	0.0228087	0.250791	0.161315	0.0194141	0	0	0.0416248
R=2834	Retro	0	0	0	0	0.0201643	0	0	0	0
R=2878	Retro	0	0	0	0	0.100822	0	0.0215594	0	0
R=2953	Retro	0	0	0.0228087	0	0	0	0	0	0
R=30	Retro	0	0	0	0.0455983	0.221808	0.213555	0.0646783	0.104401	0.0832496
R=300	Retro	0	0	0	0	0	0	0	0	0
R=3010	Retro	0.781275	0.664631	0.889539	0.410385	0.423451	0.368867	0.409629	0.167041	0.104062
R=315	Retro	0.0252024	0.0643191	0.114043	0.159594	0.403287	0.349453	0.409629	0.229682	0.0416248
R=323	Retro	0	0	0	0.0683975	0.0403287	0.0582422	0	0.0417603	0
R=346	Retro	0	0	0	0	0	0	0	0	0
R=348	Retro	0	0.0214397	0	0	0	0	0	0	0
R=365	Retro	0.0504048	0.0428794	0	1.25395	0.262137	0.349453	0.301832	0.292322	0.353811
R=393	Retro	0	0	0	0	0	0	0	0	0
R=417	Retro	0	0	0	0.0227992	0	0	0	0	0
R=428	Retro	0	0.0643191	0.0228087	0.205193	0.100822	0.271797	0.237154	0.0417603	0.0832496
R=43	Retro	0	0.0214397	0	0	0	0	0	0	0
R=477	Retro	0	0	0	0	0	0	0	0	0
R=478	Retro	0	0.0214397	0.068426	0.136795	0.241972	0.271797	0.0215594	0.104401	0.0416248
R=48	Retro	0	0.0643191	0.068426	1.20836	0.302465	0.135898	0.0646783	0	0.0624372
R=483	Retro	0	0	0	0	0	0	0	0	0
R=494	Retro	0	0.0214397	0	0	0.060493	0.116484	0.0215594	0.104401	0.0832496
R=495	Retro	0	0	0	0	0.0201643	0.0388281	0	0	0
R=513	Retro	0	0	0	0	0.0201643	0	0	0	0
R=588	Retro	0	0	0	0	0	0	0	0	0
R=608	Retro	0	0	0	0.0683975	0	0.0582422	0.0215594	0.0208802	0
R=631	Retro	0	0	0	0	0	0	0	0	0
R=641	Retro	0	0	0	0	0	0	0	0	0
R=655	Retro	0	0.0428794	0	0.410385	0.302465	0.310625	0.129357	0.0835206	0.0416248
R=661	Retro	0	0.0214397	0	0.0455983	0.161315	0.0776562	0	0	0.0208124
R=666	Retro	0	0.0428794	0	0	0.0201643	0.0194141	0	0	0
R=682	Retro	0	0.0214397	0	0.0455983	0	0.0776562	0.172475	0.125281	0.0208124
R=684	Retro	0	0	0	0	0	0.0194141	0	0	0
R=704	Retro	0	0	0	0	0	0.0194141	0.0215594	0	0
R=719	Retro	0.0252024	0	0	0	0.625095	0.0776562	0	0	0
R=755	Retro	0	0	0	0	0.0201643	0.427109	0	0	0.0208124
R=760	Retro	0	0	0	0	0	0	0	0	0
R=768	Retro	0	0	0.0228087	0.0455983	0.0201643	0	0	0	0
R=773	Retro	0.0252024	0	0	0.182393	0.201643	0.155312	0.0215594	0.0208802	0
R=776	Retro	0	0	0	0	0	0	0	0	0
R=78	Retro	0	0	0	0	0	0.0194141	0	0	0
R=791	Retro	0	0	0	0	0	0	0	0.0208802	0
R=792	Retro	0	0.0643191	0.0912347	0.592778	0.161315	0.601836	0.301832	0.0835206	0.395436
R=800	Retro	3.70476	8.72596	10.1042	15.2526	15.6072	15.8419	10.9737	7.8927	5.84828
R=881	Retro	0.378036	0.192957	0.775495	0.683975	0.262137	0.71832	0.431188	0.0417603	0.43706
R=895	Retro	0.0252024	0.0428794	0.136852	0	0.060493	0.0582422	0	0	0
R=898	Retro	0	0	0.0228087	0.205193	0.181479	0.504766	0.0431188	0.0835206	0.0208124
R=903	Retro	0	0	0	0	0	0	0	0	0
R=911	Retro	0	0	0	0	0	0	0	0	0
R=923	Retro	0	0	0	0.615578	0.201643	0.543594	0.107797	0.146161	0.0624372
R=925	Retro	0	0	0	0	0	0	0	0	0
R=926	Retro	0.176417	0.171518	0.433365	0	0.100822	0.0582422	0.0215594	0	0.0208124
R=934	Retro	0	0.0428794	0.0456174	0.501582	0.161315	0.116484	0	0.125281	0
R=940	Retro	0.0252024	0.0214397	0.0228087	0.0455983	0.0403287	0.0776562	0	0	0
R=947	Retro	0	0	0.0228087	0.0683975	0.0201643	0.0970703	0	0.0417603	0.0208124
R=965	Retro	0	0	0	0	0	0	0.0215594	0.0417603	0
R=983	Retro	0	0	0	0	0.0806574	0.0582422	0	0	0
R=986	Retro	0	0	0	0	0	0	0	0	0
R=993	Retro	0	0	0	0.0227992	0.0201643	0	0	0	0
R=1031	SINE	0.201619	1.26494	1.59661	2.41671	1.71397	1.98023	0.840817	0.668165	0.541122
R=1059	SINE	0	0.0214397	0.068426	0	0	0	0	0	0
R=1129	SINE	0	0	0	0	0	0	0	0	0
R=1154	SINE	0	0	0	0	0	0	0	0	0
R=1195	SINE	0	0.0214397	0	0	0	0	0.107797	0.0208802	0.0208124
R=1224	SINE	0	0	0	0	0	0	0	0.0208802	0
R=1226	SINE	0	0	0	0.0227992	0.0201643	0.0194141	0	0	0
R=124	SINE	0	0.0214397	0	0.27359	0.0403287	0.135898	0.150916	0.0626405	0.104062
R=1262	SINE	0	0.0214397	0.0228087	0	0	0.0194141	0	0.208802	0
R=1273	SINE	0	0	0	0	0	0	0	0	0
R=1278	SINE	0	0	0	0	0	0	0	0	0
R=1304	SINE	0	0.128638	0.0228087	0.296389	0.302465	0.893047	0.0431188	0.187921	0.145687
R=1308	SINE	0	0	0	0	0	0.0194141	0	0.0208802	0
R=1331	SINE	0	0	0	0	0.0201643	0.0388281	0	0.0208802	0
R=1332	SINE	0.0252024	0.0214397	0	0	0	0	0	0	0
R=1334	SINE	0	0	0	0	0	0	0	0	0
R=1415	SINE	0	0.150078	0.182469	0.113996	0.14115	0.310625	0.0215594	0.0835206	0.124874
R=1446	SINE	0	0.0214397	0	0	0.0201643	0	0.0215594	0	0.0208124
R=1467	SINE	0	0	0	0	0	0	0	0	0
R=1468	SINE	0	0	0	0.0455983	0.0403287	0	0	0	0
R=1487	SINE	0	0	0	0	0	0	0	0	0
R=1490	SINE	0	0.0214397	0	0	0	0.0388281	0	0	0
R=1497	SINE	0	0	0	0	0	0	0	0	0
R=1500	SINE	0	0	0	0	0	0	0	0	0
R=1523	SINE	0	0	0	0	0	0	0	0	0
R=153	SINE	0	0.192957	0.182469	3.46547	0.766245	1.00953	0.776139	0.542884	0.312186
R=1542	SINE	0	0.0214397	0	0.113996	0.0201643	0.0776562	0.0646783	0.104401	0.0416248
R=1556	SINE	0	0	0	0	0	0	0	0	0
R=1597	SINE	0	0	0	0.341988	0.302465	0.582422	0.0646783	0	0.0416248
R=1618	SINE	0	0	0.0228087	0.0227992	0	0.0194141	0	0	0
R=1624	SINE	0	0	0	0.0683975	0	0.0388281	0	0.0626405	0.0208124
R=1632	SINE	0	0	0	0	0	0	0	0	0
R=1730	SINE	0	0	0	0.0455983	0.0201643	0.0194141	0.0431188	0.0417603	0.0208124
R=1749	SINE	0	0	0	0	0	0	0	0	0
R=1764	SINE	0.0252024	0.643191	0.478982	3.67067	2.74235	4.77586	1.63852	1.90009	1.18631
R=1766	SINE	0	0	0	0	0.0201643	0	0	0	0
R=1767	SINE	0	0	0	0.0227992	0.0403287	0.0582422	0.0215594	0.0417603	0
R=1768	SINE	0	0	0	0.0227992	0.0403287	0	0	0.0208802	0
R=1778	SINE	0	0.128638	0.068426	0.205193	0.504109	0.465937	0	0.313202	0.0624372
R=1785	SINE	0	0.192957	0	0.0455983	0.0403287	0.0388281	0	0	0
R=1807	SINE	0	0	0	0	0	0.0194141	0.0862377	0.0417603	0
R=1857	SINE	0	0	0	0	0	0	0	0	0
R=1901	SINE	0	0	0	0	0	0	0	0	0
R=1948	SINE	0	0	0	0	0	0	0	0	0
R=1970	SINE	0	0	0	0	0.0201643	0.0194141	0	0	0
R=200	SINE	0	0	0	0.0227992	0	0.0388281	0.0215594	0	0
R=2023	SINE	0	0	0	0	0	0	0	0	0
R=205	SINE	0	0	0	0	0	0.0194141	0	0	0
R=2081	SINE	2.14221	8.49013	3.87748	112.605	65.151	119.998	3.12612	1.62865	1.6858
R=2085	SINE	0.0504048	0	0	0.136795	0.0201643	0.0582422	0.0646783	0	0
R=209	SINE	0	0	0	0	0	0	0	0	0
R=212	SINE	0	0	0	0	0	0	0	0	0
R=2135	SINE	0	0.107199	0.0456174	0.227992	0.060493	0.0582422	0.129357	0.0835206	0.0208124
R=2252	SINE	1025.46	947.314	1421.16	1.09436	0.766245	0.194141	0.517426	0.689045	1.87312
R=2272	SINE	0	0	0	0	0	0	0	0	0
R=2297	SINE	0.0756073	0.107199	0.0912347	0	0	0.0194141	0.0431188	0	0.0416248
R=2379	SINE	0.0504048	0.0643191	0	0.729573	0.0201643	0.660078	0	0	0
R=2410	SINE	0	0	0	0	0	0	0	0	0
R=2416	SINE	0	0	0	0	0	0	0	0	0
R=2417	SINE	0	0.77183	0.0228087	0.227992	0	0.0388281	0.194035	0.229682	0.582747
R=242	SINE	0	0	0.0228087	0	0	0	0	0	0
R=2439	SINE	0	0	0.0456174	0	0	0	0	0	0
R=246	SINE	0	0.0214397	0	0.296389	0.14115	0.135898	0.0215594	0.104401	0
R=2538	SINE	0	0	0	0	0	0	0	0.0208802	0
R=2594	SINE	0	0	0	0	0	0	0	0	0
R=2617	SINE	0	0	0	0	0	0	0	0	0
R=2719	SINE	0.327631	0	0.0912347	0.0683975	0.0806574	0.0582422	0	0	0
R=2844	SINE	0	0	0	0	0	0.0388281	0	0	0
R=2897	SINE	0	0.171518	0	0.0227992	0	0	0.129357	0.167041	0.0416248
R=290	SINE	0	0	0	0.0683975	0.0403287	0.0194141	0.0862377	0.0208802	0
R=2951	SINE	0	0.0857588	0.0912347	0.980364	0.181479	0.116484	0.129357	0.146161	0.124874
R=3	SINE	2.0666	14.0216	20.1857	2.98669	3.02465	6.2125	3.19079	2.02538	2.78886
R=309	SINE	0	0	0	0	0	0	0	0	0
R=314	SINE	0.0252024	0.0643191	0.0228087	0.250791	0.100822	0.271797	0.0862377	0.0626405	0.0624372
R=35	SINE	0	0	0	0	0	0	0	0	0
R=368	SINE	0	0.0214397	0	0	0	0	0	0	0
R=39	SINE	0.0504048	0	0	0	0	0	0	0	0
R=396	SINE	0	0	0.0228087	0.957565	0.383123	0.563008	0.194035	0.146161	0.104062
R=421	SINE	0	0	0	0	0	0	0	0	0
R=422	SINE	0	0	0	0	0	0	0	0	0
R=434	SINE	1.36093	0.621752	0.273704	0.227992	0.100822	0.174727	0.323391	0.146161	0.0208124
R=442	SINE	0	0.0214397	0	0.341988	0.181479	0.330039	0.215594	0.104401	0.0416248
R=443	SINE	0	0	0	0	0.0403287	0	0	0	0
R=476	SINE	0	0	0	0	0	0	0	0	0
R=506	SINE	0	0	0	0	0	0	0	0	0
R=52	SINE	0	0	0	0	0	0	0	0	0
R=527	SINE	0	0.0214397	0	0.27359	0.060493	0.0388281	0.0215594	0.0208802	0
R=546	SINE	0	0	0	0	0	0	0	0	0
R=569	SINE	16.7848	25.6205	44.9787	0.729573	4.55714	2.25203	0.107797	0.793446	0.228936
R=601	SINE	0	0	0	0.0911967	0.14115	0.271797	0.0215594	0.104401	0.0208124
R=623	SINE	1566.66	2296.47	2788.95	60.6686	178.192	72.3368	13.6687	39.4635	20.9789
R=628	SINE	0	0.0214397	0	0	0	0.0582422	0	0	0
R=685	SINE	0	0	0	0	0	0	0	0	0
R=69	SINE	0.0252024	0	0	0.0227992	0	0	0	0	0
R=705	SINE	0.0756073	0.0214397	0.136852	0.182393	0.403287	0.310625	0.150916	0.0208802	0.0624372
R=716	SINE	0	0	0.0228087	0.0911967	0.0403287	0.0388281	0	0	0
R=721	SINE	0	0	0	0	0	0	0	0	0
R=722	SINE	0	0.0428794	0	0.227992	0.161315	0.271797	0.0431188	0	0.104062
R=729	SINE	0	0	0	0.0227992	0	0.0582422	0	0	0
R=733	SINE	0	0	0	0	0	0	0	0	0
R=735	SINE	0	0	0	0	0	0	0	0	0
R=757	SINE	0	0	0	0	0	0	0	0	0
R=767	SINE	0	0	0	0	0.221808	0.0388281	0	0.0417603	0.0832496
R=770	SINE	0	0	0	0	0	0	0	0	0
R=806	SINE	0.0252024	0.0214397	0.0456174	0.319188	0.0201643	0.271797	0.0646783	0.0626405	0.0832496
R=810	SINE	0	0	0.0228087	0	0	0	0.0215594	0.0417603	0
R=831	SINE	0	0	0	0	0	0	0	0	0
R=842	SINE	0	0	0	0	0	0	0	0	0
R=845	SINE	0	0	0	0	0	0	0	0	0
R=989	SINE	0	0.0214397	0	0	0.0201643	0.0776562	0	0	0
R=999	SINE	0	0	0	0	0	0.0388281	0	0	0
R=1003	unclear	0	0	0	0.250791	0.0806574	0.0582422	0.0646783	0.0417603	0.0208124
R=1007	unclear	0	0	0	0	0	0	0	0	0
R=1012	unclear	0.378036	2.63708	2.3721	2.27992	2.05676	3.20332	1.09953	1.12753	0.936558
R=1017	unclear	0	0	0	0	0	0	0	0	0
R=1019	unclear	0.151215	0.75039	0.456174	4.03545	3.58925	3.80516	1.63852	2.08802	1.91474
R=1030	unclear	1.46174	2.46557	2.75985	8.96007	14.6796	22.5786	4.13941	3.40347	3.39242
R=1042	unclear	0	0.0214397	0.0228087	0.364787	0.120986	0.116484	0.129357	0.104401	0.104062
R=1053	unclear	0	0	0	0	0	0	0	0	0
R=1072	unclear	0	0	0.0456174	83.7869	91.405	191.656	0	0	0
R=1081	unclear	0	0	0	0	0	0	0	0	0
R=1082	unclear	0	0	0	0	0	0	0	0	0
R=110	unclear	0	0	0	0	0	0	0	0	0
R=1109	unclear	0	0	0	0	0	0	0	0	0
R=1118	unclear	0	0	0	0	0	0	0	0	0
R=1128	unclear	0.226822	0.128638	0.387748	0.0455983	0	0.0776562	0	0	0
R=1146	unclear	0	0	0	0.0683975	0.0201643	0.0194141	0	0	0
R=1165	unclear	0	0	0	0	0	0.0194141	0	0	0
R=1180	unclear	0	0.0643191	0	0.296389	0.0806574	0.291211	0.215594	0.0626405	0.145687
R=1183	unclear	0	0	0	0.0227992	0	0	0	0	0
R=1214	unclear	0	0	0	0	0	0	0	0	0
R=1228	unclear	0	0.0428794	0.159661	0.0683975	0.483944	0.0776562	2.47933	1.75393	10.094
R=1235	unclear	0	0	0	0	0	0	0	0	0
R=1247	unclear	0	0	0	0	0	0	0	0	0
R=1264	unclear	0	0	0	0	0	0	0	0	0
R=1281	unclear	0	0	0	0	0	0	0	0	0
R=1284	unclear	2.0918	0.257277	0.182469	0.0227992	0.0403287	0.135898	0.0862377	0.0835206	0
R=1292	unclear	0	0	0	0	0.0201643	0	0	0	0
R=13	unclear	0	0.0214397	0	0.182393	0.060493	0.135898	0	0	0
R=1302	unclear	0	0	0	0	0	0	0	0	0
R=131	unclear	0	0	0.0228087	0	0	0.0194141	0	0	0
R=1310	unclear	0.0252024	0.171518	0.0912347	0.683975	0.645259	0.660078	0.301832	0.167041	0.332998
R=1311	unclear	0	0	0	0	0	0	0	0	0
R=1314	unclear	0	0	0	0	0	0	0	0	0
R=1323	unclear	0	0.0643191	0	0.0911967	0.161315	0.213555	0.0862377	0.146161	0.395436
R=1328	unclear	0	0	0	0	0	0.0194141	0	0	0
R=1339	unclear	0	0	0	0	0	0	0	0	0
R=1370	unclear	0	0	0	0.0911967	0.0201643	0.0582422	0.0215594	0.0626405	0.0624372
R=139	unclear	0	0	0	0	0	0	0.0215594	0	0.0832496
R=1404	unclear	0	0	0	0	0.0806574	0.0194141	0	0.0417603	0.0208124
R=1412	unclear	0	0	0	0	0	0	0	0	0
R=1413	unclear	0	0	0.0456174	0	0	0	0	0	0
R=1414	unclear	0	0	0	0	0	0.0388281	0	0	0
R=1424	unclear	0.0756073	0.0214397	0	0.0455983	0	0.0970703	0.0215594	0	0
R=1443	unclear	0	0	0	0	0	0.0582422	0	0	0
R=1457	unclear	0.0756073	0.0214397	0.136852	0.0455983	0.0201643	0.135898	0	0	0
R=1473	unclear	0	0	0	0	0	0	0	0	0
R=1484	unclear	0	0.0214397	0	0.136795	0.0403287	0	0.0431188	0	0
R=1485	unclear	0	0	0	0	0.0403287	0.0194141	0	0	0
R=1493	unclear	0.176417	0.0428794	0.0456174	0.182393	0.181479	0.116484	0	0.0417603	0.0416248
R=1505	unclear	0	0	0	0	0	0	0	0	0
R=152	unclear	0	0	0	0.0227992	0	0	0.0215594	0	0
R=1522	unclear	0.252024	0.107199	0.068426	0.364787	0.645259	0.52418	0.0862377	0.125281	0.166499
R=1526	unclear	0	0	0	0	0	0	0	0	0
R=1532	unclear	0	0	0	0	0	0	0	0	0
R=1533	unclear	1.0081	1.99389	1.8475	1.41355	1.472	1.32016	0.172475	0.375843	0.499498
R=1540	unclear	0	0	0.0912347	0.205193	0.0403287	0.0388281	0.129357	0.0626405	0.104062
R=1552	unclear	0	0	0	0	0	0.0194141	0	0	0
R=1569	unclear	0.0252024	0	0	0.205193	0.584766	1.55312	0.172475	0.396723	0.0416248
R=1570	unclear	0	0	0	0	0	0.0194141	0	0	0
R=1572	unclear	0	0	0.0228087	0	0.0201643	0	0	0	0
R=1574	unclear	0.0504048	0.70751	0.136852	1.68714	0.867067	0.893047	48.5734	41.2383	21.4368
R=1584	unclear	0	0	0	0.113996	0.060493	0.0388281	0.0215594	0.0835206	0.0416248
R=1588	unclear	0	0.0214397	0.0456174	0	0.262137	0.0970703	0	0.0208802	0
R=1639	unclear	0	0	0	0	0	0	0	0	0
R=1655	unclear	0	0	0	0	0	0.0194141	0	0	0
R=1686	unclear	0	0	0	0	0	0.0194141	0	0	0.0208124
R=1689	unclear	0.151215	0.128638	0.0228087	0.410385	0.241972	0.271797	0.560545	0.522004	0.270561
R=1725	unclear	0	0	0	0.0227992	0	0.0776562	0.0431188	0.125281	0.104062
R=1731	unclear	0.0504048	0.150078	0.068426	0	0	0.135898	0	0.0626405	0.0208124
R=1734	unclear	0	0	0.0912347	0	0	0	0.0215594	0.0208802	0
R=1750	unclear	0	0	0	0	0.0403287	0	0	0	0
R=1757	unclear	0	0	0	0	0	0	0	0	0
R=1772	unclear	0	0	0	0	0	0.116484	0	0	0
R=1774	unclear	0	0	0	0	0	0	0	0	0
R=1783	unclear	0	0	0	0	0	0	0	0	0
R=1791	unclear	0.0756073	0.171518	0.0456174	0.250791	0.241972	0.155312	0.452748	0.187921	0.0624372
R=1798	unclear	0.0252024	0	0.136852	228.242	184.988	428.507	0.0215594	0.0626405	0.0416248
R=1802	unclear	0.579656	3.21596	6.34081	6.08738	2.8835	2.95094	2.47933	1.27369	1.43606
R=1804	unclear	0	0	0	0	0	0	0	0	0
R=1806	unclear	0	0	0	0	0	0	0	0	0
R=1813	unclear	0	0	0	0	0	0	0	0	0
R=182	unclear	0	0	0	0	0	0	0	0	0
R=1837	unclear	0	0	0	0	0	0	0	0	0
R=1840	unclear	0	0	0.0228087	0	0	0	0	0	0
R=1850	unclear	0.856882	0.0428794	0.114043	0.638377	0.342794	0.252383	0.107797	0.0626405	0.0208124
R=1852	unclear	0	0	0	0	0	0	0	0	0
R=1862	unclear	0	0	0	0.0683975	1.73413	0.174727	0	0	0.0208124
R=1875	unclear	0	0.0428794	0.0228087	0.0911967	0.120986	0.252383	0	0.0208802	0
R=1879	unclear	0	0	0	0	0	0	0	0.0208802	0
R=1895	unclear	0	0	0	0	0	0	0	0	0
R=1902	unclear	0	0.0428794	0	0	0	0	0.0646783	0.0208802	0
R=1904	unclear	0.0756073	0.171518	0.136852	0	0	0	0	0.0417603	0.0208124
R=1922	unclear	0	0.0214397	0.0456174	0	0	0.116484	0.0215594	0	0
R=1924	unclear	0	0	0	0	0	0	0	0	0.0208124
R=1952	unclear	0	0	0	0.0455983	0	0.252383	0	0	0
R=1955	unclear	0.0252024	0	0.0912347	0	0	0	0	0	0
R=1956	unclear	0	0	0	0	0	0	0	0	0
R=1961	unclear	226.721	594.373	651.598	2828.46	5882.06	4966.41	3286.58	4896.23	4731.82
R=1967	unclear	0.0756073	0.107199	0.0912347	0.0227992	0.0201643	0.155312	0	0.0835206	0
R=1975	unclear	0	0	0	0.0227992	0	0	0	0	0
R=1977	unclear	0	0	0	0	0	0	0	0	0
R=199	unclear	0	0	0	0.0227992	0	0	0	0	0.0624372
R=1991	unclear	1.10891	0.600312	0.661452	3.76186	4.15386	4.81469	2.1775	2.61002	1.93555
R=1999	unclear	0	0	0	0	0	0	0	0	0
R=2001	unclear	0	0	0	0	0	0.116484	0	0	0
R=2036	unclear	0	0	0	0	0	0	0.0215594	0	0
R=2037	unclear	0	0	0	0	0	0	0	0	0
R=204	unclear	0	0	0	0	0	0	0	0	0
R=2045	unclear	0.0504048	0	0	0.341988	0.0403287	0.194141	0.0646783	0.125281	0.124874
R=206	unclear	0	0	0	0.113996	0.0403287	0.0582422	0.0215594	0	0.0416248
R=2063	unclear	0	0	0	0.0227992	0	0.0194141	0.172475	0.313202	0.0416248
R=2066	unclear	0	0	0	0	0	0	0	0	0
R=2078	unclear	1.89018	9.77651	4.44769	153.233	99.1884	191.539	3.92381	2.54738	1.99799
R=2102	unclear	0	0	0	0	0	0	0.0431188	0	0
R=2110	unclear	0	0	0.0456174	0	0.0403287	0	0	0	0
R=2113	unclear	0	0	0	0	0	0	0	0	0
R=2134	unclear	0.151215	0	0.0912347	0.182393	0	0.0388281	0.0431188	0.0208802	0.0208124
R=2147	unclear	0	0	0	0	0	0	0	0	0
R=2159	unclear	0	0	0	0	0	0	0	0	0
R=2180	unclear	0	0	0	0.113996	0	0.0388281	0.0431188	0.0208802	0.145687
R=2200	unclear	0	0	0	0	0	0	0	0	0
R=2203	unclear	0.957692	3.32316	1.48256	58.7535	37.1629	70.5119	1.63852	0.480244	0.686809
R=2205	unclear	0	0	0	0	0	0	0	0	0
R=2207	unclear	0.0756073	0.364475	0.296513	0.227992	0.241972	0.679492	0.129357	0.125281	0.228936
R=222	unclear	0	0	0	0	0	0	0	0.0208802	0
R=2237	unclear	0	0	0	0.0455983	0.0403287	0.0582422	0	0.0417603	0.0208124
R=2274	unclear	0	0	0	0.0227992	0.0201643	0.0194141	0.0431188	0	0
R=2308	unclear	0	0	0	0	0	0	0	0	0
R=2333	unclear	0.403239	0.879028	1.18605	0.683975	0.846903	0.660078	0.36651	0.751686	0.582747
R=2337	unclear	0	0.0214397	0.0228087	0.341988	0.443616	0.155312	0.237154	0.167041	0.104062
R=2345	unclear	0	0	0	0	0	0	0	0	0
R=2352	unclear	0	0	0	0.27359	0.0806574	0.116484	0	0.0208802	0.0208124
R=2354	unclear	0	0	0.0228087	0	0.0201643	0.0194141	0	0.0208802	0
R=2365	unclear	0	0	0.0912347	0	0	0	0	0	0.0416248
R=2398	unclear	0	0	0	0	0	0	0	0	0
R=2408	unclear	0	0.72895	0.615834	0.27359	0.342794	0.970703	0.625223	1.71217	2.83049
R=2430	unclear	0	0	0	0.0227992	0	0	0	0	0
R=2465	unclear	0	0	0	0	0.060493	0.155312	0	0	0.0208124
R=2468	unclear	0.0252024	0.0214397	0.0228087	0.0911967	0.0403287	0.0970703	2.60869	1.90009	3.45486
R=2475	unclear	265.23	641.712	216.386	1603.53	647.417	421.305	276.607	562.115	280.51
R=2481	unclear	0	0	0	0	0	0	0	0	0
R=25	unclear	0	0	0	0	0	0.0194141	0	0	0
R=253	unclear	0	0	0	0.0227992	0.0201643	0.0388281	0	0.0417603	0
R=2530	unclear	224.352	531.919	196.109	1215.49	538.227	358.519	265.138	536.474	270.582
R=2532	unclear	0	0	0.0228087	0.136795	0	0	0	0	0.0208124
R=2535	unclear	0	0	0	0	0.302465	0.0776562	0	0	0
R=254	unclear	0	0.300156	0.068426	1.64154	1.4115	1.32016	0.73302	0.563764	0.353811
R=2542	unclear	0.126012	0	0	0	0	0	0	0	0
R=2555	unclear	0.0252024	0.0428794	0.068426	0.113996	0.0403287	0.0970703	0.323391	0.271442	0.0832496
R=2595	unclear	0	0	0	0	0	0	0	0	0
R=26	unclear	0	0	0	0	0	0.0194141	0	0	0
R=2612	unclear	0	0	0	0.0227992	0	0.0194141	0.0431188	0	0
R=2618	unclear	0	0.0214397	0.0228087	0.592778	0.181479	0.116484	0.172475	0.104401	0.270561
R=2620	unclear	0	0	0	0.0227992	0.0403287	0.0970703	0	0.0208802	0
R=2671	unclear	0	0	0.0456174	0	0	0	0	0	0.0624372
R=2680	unclear	0	0	0	0	0	0.0194141	0	0	0
R=2713	unclear	0	0	0	0	0	0	0	0	0
R=2744	unclear	3.1755	12.1563	4.03714	155.604	82.4319	175.173	4.20409	2.92322	2.0188
R=2745	unclear	0	0	0	0	0	0	0	0	0.0208124
R=2767	unclear	0	0	0	0	0	0	0	0	0
R=2785	unclear	0	0	0	0.0227992	0	0	0	0	0.0208124
R=2787	unclear	0	0.0428794	0	0.0455983	0	0.0776562	0.172475	0.0417603	0
R=2799	unclear	0	0	0	0	0	0.0194141	0	0	0
R=281	unclear	0	0	0	0	0	0	0	0	0
R=2811	unclear	0	0.0214397	0	0.0683975	0.120986	0.194141	0.0431188	0.0626405	0
R=2833	unclear	0.428441	0.192957	0.114043	0.27359	0.161315	0.0970703	0.129357	0.146161	0.0624372
R=2848	unclear	0	0	0	0	0	0	0	0	0
R=2865	unclear	0	0	0	0.0227992	0	0	0.0431188	0	0.0208124
R=288	unclear	13.7857	11.6846	12.043	0.0683975	0.201643	0.0388281	0	0.104401	0.104062
R=2896	unclear	0	0	0	0.0683975	0.0201643	0.135898	0	0	0
R=2922	unclear	0	0	0	0	0	0	0	0	0
R=2964	unclear	0	0	0	0	0.181479	0	0	0	0
R=2965	unclear	0	0	0	0	0	0	0	0	0
R=298	unclear	0	0	0	0	0	0	0	0	0
R=2982	unclear	0	0	0	0	0	0	0	0	0
R=3015	unclear	0.579656	1.02911	0.615834	0.182393	0.504109	0.0970703	0.0431188	0	0.0208124
R=302	unclear	0	0	0	0	0	0	0	0	0
R=3021	unclear	0	0	0	0.638377	0	0	0	0	0
R=340	unclear	0	0	0	0.0455983	0.0201643	0	0	0	0
R=347	unclear	0	0.0214397	0	0.0227992	0.0403287	0.135898	0	0	0
R=349	unclear	0	0.0214397	0	0.0911967	0.0806574	0.0194141	0.0431188	0	0.0416248
R=358	unclear	0	0	0	0	0	0	0	0	0
R=370	unclear	0	0	0	0	0	0.0388281	0.0215594	0	0.0208124
R=379	unclear	0	0	0	0	0	0	0	0	0
R=391	unclear	0.0252024	0.0428794	0	0.501582	0.120986	0.0582422	0.0431188	0.208802	0.707622
R=407	unclear	0	0	0.0228087	0	0	0.116484	0	0	0
R=42	unclear	0.0252024	0.0428794	0.0456174	0.0455983	0.060493	0.0388281	0.0215594	0.0208802	0.0416248
R=435	unclear	0	0	0	0	0	0.0194141	0	0	0
R=436	unclear	0.10081	0.171518	0.136852	0.797971	1.27035	0.931875	0.280272	0.0626405	0.166499
R=438	unclear	0	0.0428794	0	0.501582	0.201643	0.252383	0.0215594	0.0835206	0.124874
R=450	unclear	0	0	0	0.0455983	0	0.0776562	0.0215594	0	0
R=471	unclear	0.0504048	0.128638	0	0.706774	0.78641	0.795977	0.280272	0.375843	0.312186
R=481	unclear	0	0	0	0.136795	0	0	0.0646783	0	0
R=487	unclear	0	0.0428794	0.068426	2.27992	0.806574	0.757148	0.474307	0.334083	0.374623
R=497	unclear	0	0	0	0.0227992	0	0	0	0	0
R=511	unclear	0	0	0	0	0	0	0	0	0
R=519	unclear	0	0	0	0	0	0	0	0	0
R=524	unclear	0	0	0	0	0	0	0	0	0
R=541	unclear	0	0	0	0.296389	0.100822	0.116484	0.194035	0.0208802	0.0624372
R=543	unclear	0	0	0	0	0	0	0.0215594	0	0
R=549	unclear	0	0	0	0	0	0	0	0	0
R=561	unclear	0	0	0.0456174	0.0911967	0	0.0776562	0.0215594	0.0208802	0.0416248
R=577	unclear	0	0	0	0	0	0.0194141	0	0.0208802	0.0208124
R=585	unclear	0	0	0	0	0	0	0	0	0
R=59	unclear	0	0	0	0	0	0	0	0	0
R=591	unclear	0	0	0	0	0	0	0	0	0
R=598	unclear	0.151215	0.150078	0.273704	0.0683975	0.120986	0.0970703	0	0.0835206	0.0208124
R=599	unclear	0	0	0	0	0	0	0	0	0
R=615	unclear	0	0	0	0	0	0	0	0	0
R=627	unclear	0	0	0	0	0	0.0582422	0.0215594	0	0
R=639	unclear	0	0	0	0.0227992	0.14115	0	0.0215594	0.0626405	0
R=645	unclear	0	0	0	0	0	0	0	0	0
R=652	unclear	0	0	0	0.0227992	0.0403287	0.0194141	0	0	0
R=653	unclear	0	0	0	0	0	0	0	0	0
R=654	unclear	2.36903	6.11032	8.78134	12.6079	15.3249	12.9492	8.19258	6.68165	5.22391
R=658	unclear	0.10081	0.300156	0.228087	1.57314	1.89545	2.46559	0.689901	1.23193	0.998995
R=669	unclear	0	0	0	0	0	0	0	0	0
R=681	unclear	0	0	0	0.227992	0	0	0.0646783	0	0
R=692	unclear	0	0	0	0	0	0	0.0215594	0	0
R=70	unclear	0	0	0	0	0.0201643	0	0	0	0.0208124
R=700	unclear	0	0.0214397	0.0228087	0.113996	0.060493	0.174727	0.129357	0.104401	0
R=708	unclear	0	0	0	0	0	0.0194141	0	0	0
R=725	unclear	0	0	0	0.0227992	0.0201643	0.0582422	0.0431188	0	0
R=728	unclear	0.0252024	0	0	0	0	0	0	0	0
R=738	unclear	0	0	0	0	0	0	0	0	0
R=754	unclear	0	0	0	0.0227992	0	0.0194141	0.0215594	0	0
R=761	unclear	0	0	0	0	0	0	0	0	0
R=763	unclear	0	0	0	0.0227992	0	0.0194141	0	0.0417603	0.166499
R=765	unclear	0.0252024	0.0428794	0.0228087	0.250791	0.0806574	0.155312	0.73302	0.187921	0.416248
R=772	unclear	0	0	0	0	0	0	0	0	0
R=802	unclear	0	0	0	0	0	0.0194141	0.129357	0.0208802	0.0208124
R=805	unclear	0	0.0214397	0	0	0	0	0.0215594	0	0
R=812	unclear	0	0	0	0	0	0	0	0	0
R=813	unclear	0	0	0.0228087	0	0.0201643	0.0388281	0	0.0208802	0
R=862	unclear	0	0	0	0	0	0	0	0	0
R=863	unclear	0	0	0	0	0	0	0	0	0
R=864	unclear	0	0.0214397	0	0	0	0	0	0	0
R=865	unclear	0	0	0	0	0	0	0	0	0
R=867	unclear	0	0.0857588	0	0.113996	0.060493	0.116484	0.0646783	0.125281	0.0208124
R=868	unclear	0	0	0.0228087	0	0.0403287	0.0970703	0	0	0
R=870	unclear	0	0	0	0	0.0806574	0	0	0	0
R=871	unclear	0	0	0	0	0	0	0	0	0
R=892	unclear	0	0	0	0	0	0.0776562	0.0215594	0.0417603	0
R=908	unclear	0.0252024	0.150078	0.182469	0.569979	0.564602	1.35898	0.323391	0.501124	0.52031
R=917	unclear	0	0	0	0	0	0	0	0	0
R=928	unclear	0	0	0	0.0227992	0.0201643	0.0194141	0	0	0
R=929	unclear	0.0252024	0.0857588	0.159661	0.113996	0.060493	0.116484	0.0431188	0.125281	0.0624372
R=946	unclear	0	0	0	0	0	0	0	0	0
R=948	unclear	0	0	0	0	0	0	0	0	0
R=96	unclear	0	0	0	0.0227992	0.0201643	0	0.0646783	0.0417603	0.0624372
R=972	unclear	0	0.0643191	0.296513	0.957565	1.04855	3.22273	0.129357	0.250562	0.52031
R=985	unclear	0	0	0	0	0	0	0	0	0
R=992	unclear	0	0	0	0	0	0	0	0	0
R=997	unclear	0	0	0.0456174	0	0	0	0	0	0

## Sheet: TPM silencing genes
gene name	F1F	F2F	F3F	F1G	F2G	F3G	M1G	M2G	M3G
AGO1	1.11777	0.819454	0.451572	0.0813559	0.504711	0	2.24234	0.656218	1.4805
AGO2	8.45087	9.09769	7.58227	8.89788	7.56818	7.86596	11.8507	7.6828	7.19952
AGO3	0.753594	1.38118	0.665978	1.14841	1.06335	1.87615	4.11956	6.85747	3.0568
AGO4	6.61884	4.44285	5.23723	72.6301	71.833	70.9442	12.0431	4.90052	5.7514
PIWIL1	0.258542	0.631803	0.870411	177.953	130.193	159.281	684.002	665.826	301.234
PIWIL2	0.0483088	0.398429	0.341538	9.72204	14.2564	9.78468	11.0479	13.3297	10.5256
PIWIL4	0	0	0	0.840954	1.04893	2.398	2.40369	3.86891	3.28741
DICER	9.66733	10.4507	11.0878	25.1636	36.6754	37.6125	16.3036	20.1816	10.3955
DROSHA	13.7397	14.1124	12.1423	58.5227	55.4662	52.8559	26.6442	18.9894	22.5584
DGCR8	7.58975	9.0609	6.68096	17.472	40.1878	32.1908	23.8023	26.6733	14.7101
PLD6	0	0	0	16.4442	10.599	4.88996	35.912	103.7	23.7681
SETB1	10.3008	7.13634	9.19683	56.8299	58.3521	43.7443	25.3922	19.787	18.5552
MAEL	0.525141	0	0.303076	94.5991	63.0299	117.254	148.931	248.048	129.025
KAP1	115.938	84.6678	73.7788	1451.2	1314.77	1422.46	428.312	439.185	352.998
HP1a	302.143	293.954	293.674	1102.15	1133.58	1444.28	1068.19	954.186	1100.61
HP1b	16.9206	8.09583	10.9626	434.268	628.767	736.479	90.3179	73.7883	86.6248
HP1g	1159.19	662.843	616.845	16291	15798.6	22162.6	6814.46	7002.89	5928.75
DNMT1	182.533	194.837	177.132	3478.21	4032.53	4450.03	492.742	395.194	364.01
DNMT3a	5.45275	5.04098	5.02142	114.8	122.775	67.438	27.4245	25.4975	21.9748
CHD4	83.9708	59.9908	39.6815	808.988	839.823	508.36	200.569	181.676	164.661
HDAC1	157.091	201.038	134.918	1654.44	1813.29	843.325	414.595	576.393	511.19
HDAC2	575.537	403.856	324.449	2204.12	1914.01	2024.4	1765.57	1344.9	1611.2
MBD2	130.558	88.9139	103.962	1218.18	1166.66	1082.75	137.913	117.817	179.843
MBD3	68.5858	34.4013	27.2867	558.937	392.428	352.477	306.104	185.893	217.58
MTA1	48.9387	36.195	34.9866	116.766	133.244	139.4	549.238	311.825	306.022
MTA2	72.5181	56.7159	43.3002	1144.93	920.409	863.641	214.584	128.616	140.127
MTA3	49.75	72.6398	52.6151	1026.08	842.151	880.78	461.37	277.199	448.626
GATAD2a	187.522	121.31	97.6926	1267.44	1177.94	1124.31	392.991	266.255	294.68
GATAD2b	13.9849	8.31353	11.6634	122.285	88.2796	67.2504	76.452	48.6519	40.3023
RBBP4	213.866	106.119	123.111	2683.08	2495.52	2828.82	807.111	749.332	682.176
RBBP7	422.865	193.736	167.562	4580.22	3660.64	3888.49	6341.24	4513.99	3054.35
