# Supplementary material for: Investigation of the activity of transposable elements and genes involved in their silencing in the newt Cynops orientalis, a species with a giant genome
Source: Sci Rep. 2021 Jul 20;11:14743. doi: 10.1038/s41598-021-94193-6 (PMC8292531; doi:10.1038/s41598-021-94193-6)
Supplement: Supplementary file 4 — Supplementary Table S4. [file 41598_2021_94193_MOESM4_ESM.xlsx]

## Sheet: PRDM9
Table S4. Accession numbers of sequences used in phylogenetic analyses.
species	gene	accession
Microcaecilia unicolor	PRDM 9	XP_030069220.1
Protopterus annectens	PRDM 9	this study
Latimeria chalumnae	PRDM 9	XP_005998057.1
Astyanax mexicanus	PRDM 9a	XP_007232920.2
	PRDM 9b	XP_015457453.1
Danio rerio	PRDM 9	NP_957196.1
Fundulus heteroclitus	PRDM 9	XP_012727150.1
Oryzias latipes	PRDM 9	XP_011486653.1
Rhincodon typus	PRDM 9	XP_020371194.1
Protobothrops mucrosquamatus	PRDM 9	XP_015673995.1
Chelonia mydas	PRDM 9	XP_007053470.2
Chrysemis picta belli	PRDM 9	XP_005314362.2
Pelodiscus sinensis	PRDM 9	XP_006118402.1
Homo sapiens	PRDM 7	ENSG00000126856
	PRDM 9	NP_064612.2
Papio anubis	PRDM 7	ENSPANP00000015518
	PRDM 9	ENSPANP00000006501
Bos taurus	PRDM 7	XP_002683924.5
	PRDM 9	NP_001306826.2
Loxodonta africana	PRDM 9	XP_010600166.1
Mus musculus	PRDM 9	NP_659058.3
Aotus nancymaae	PRDM 7	ENSANAP00000019720
Macaca nemestrina	PRDM 7	ENSMNEP00000017307
Neomonachus schauinslandi	PRDM 7	XP_021560692.1
Callorhinus ursinus	PRDM 7	XP_025716183.1
Camelus bactrianus	PRDM 7	XP_010968273.1

## Sheet: KAP1
species	gene	accession
Homo sapiens	TRIM28	ENSP00000253024
Mus musculus	TRIM28	ENSMUSP00000005705
Gallus gallus	TRIM28	ENSGALP00000054680
Pelodiscus sinensis	TRIM28	ENSPSIP00000015657
Xenopus tropicalis	TRIM28	KAE8593370.1
Cynops orientalis	TRIM28	this study
Microcaecilia unicolor	TRIM28	XP_030053515.1
Protopterus annectens	TRIM28	this study
Latimeria menadoensis	TRIM28	this study
Callorhinchus milii	TRIM28	XP_007909046.1
Homo sapiens	TRIM33	ENSP00000351250
Mus musculus	TRIM33	ENSMUSP00000029444
Gallus gallus	TRIM33	ENSGALP00000003066
Pelodiscus sinensis	TRIM33	ENSPSIP00000003979
Xenopus tropicalis	TRIM33	XP_017946807.2
Cynops orientalis	TRIM33	this study
Microcaecilia unicolor	TRIM33	XP_030076275.1
Protopterus annectens	TRIM33	this study
Latimeria menadoensis	TRIM33	this study
Callorhinchus milii	TRIM33	ENSCMIP00000046942
Danio rerio	TRIM33	ENSDARP00000146766
Oreochromis niloticus	TRIM33	ENSONIP00000011616
Takifugu rubripes	TRIM33	ENSTRUP00000066226
Lepisosteus oculatus	TRIM33	ENSLOCP00000012853
